# Supplementary material for: The Chromosome-Level Genome of Hestina assimilis (Lepidoptera: Nymphalidae) Reveals the Evolution of Saprophagy-Related Genes in Brush-Footed Butterflies
Source: Int J Mol Sci. 2023 Jan 20;24(3):2087. doi: 10.3390/ijms24032087 (PMC9917059; doi:10.3390/ijms24032087)
Supplement: Supplementary file 1 [file ijms-24-02087-s001.zip]

Archive with 2 entries (2 files):
- Supplementary material.pdf
- Supplementary table.xls
