# Supplementary material for: The Chromosome-Level Genome of Hestina assimilis (Lepidoptera: Nymphalidae) Reveals the Evolution of Saprophagy-Related Genes in Brush-Footed Butterflies
Source: Int J Mol Sci. 2023 Jan 20;24(3):2087. doi: 10.3390/ijms24032087 (PMC9917059; doi:10.3390/ijms24032087)
Supplement: Supplementary file 1 [file ijms-24-02087-s001.zip › Supplementary table.xls]

## Sheet: S1
Table S1 The repetitive sequences of H. assimilis.
total 144767985 bp sites were identified to be repeat		(bp)
DNA:
	Academ-1	2198
	CMC-Chapaev-3	9783
	P	110
	PIF-Harbinger	2289
	PiggyBac	3507
	Sola-1	2951
	Sola-2	670
	TcMar-Mariner	32344
	TcMar-Pogo	252
	TcMar-Tc1	87256
	TcMar-Tigger	563
	Zator	10037
	hAT-Ac	1095
	hAT-Charlie	23919
	hAT-Tip100	52
	hAT?	683
LINE:
	CR1	570391
	CR1-Zenon	4370451
	CR1?	2853
	CRE	11432
	Dong-R4	255108
	I	459499
	I-Jockey	833357
	L2	2749868
	L2?	6918
	Penelope	17072
	Proto2	721295
	R1	2544890
	R1-LOA	97068
	R2	5960
	R2-NeSL	1200
	RTE-BovB	581894
	RTE-RTE	598774
LTR:
	Copia	72656
	DIRS	124028
	Gypsy	1688961
	Pao	609839
RC:
	Helitron	2856582
	Helitron?	440
SINE:
	5S-Deu	2561589
	I	423
	tRNA	2551247
	tRNA-CR1	6844018
	tRNA-Deu	1699382
	tRNA-Deu-RTE	1164
	tRNA-I	1320
	tRNA-RTE	135494
DNA	626
LTR	546
Low_complexity	11780
RNA	159
Retroposon	26
Satellite	8
Simple_repeat	204674
Unknown	28
Unspecified	619516
rRNA	14
tRNA	121

## Sheet: S2
Table S2 The functional annotation from the NR databases.
#QueryID	SubjectID	Identity	MatchLength	MismatchLength	Gaps	QueryStart	QueryEnd	SubjectStart	SubjectEnd	Evalue	BitScore	CIP	CALP_query	CALP_subject	SubjectAnnotation
Heas00001	XP_047544231.1	65.8	21258	6153	1118	1	20913	1	20485	0	22529	65.8	100	100	titin [Vanessa atalanta]
Heas00001	XP_045458659.1	59.73	21200	5142	3396	1	20913	1	18091	0	19558	59.73	100	100	titin [Melitaea cinxia]
Heas00001	XP_039763406.1	56.6	21343	7595	1667	44	20827	38	20272	0	18314	56.6	99.38	99.8	titin isoform X3 [Pararge aegeria]
Heas00001	XP_039763404.1	56.24	21460	7607	1784	44	20827	38	20389	0	18270	56.24	99.38	99.8	titin isoform X1 [Pararge aegeria]	100	100	99.2	unnamed protein product [Allacma fusca]
Heas00001	XP_039763405.1	56.24	21460	7605	1785	44	20827	38	20388	0	18269	56.24	99.38	99.8	titin isoform X2 [Pararge aegeria]
Heas00001	XP_039763407.1	56.24	21427	7499	1878	44	20827	38	20229	0	18192	56.24	99.38	99.8	titin isoform X4 [Pararge aegeria]
Heas00001	XP_039763408.1	55.46	21417	7539	2001	44	20827	38	20086	0	17759	55.46	99.38	99.8	titin isoform X5 [Pararge aegeria]
Heas00001	CAG9558791.1	61.49	18714	5968	1238	1	18278	1	17912	0	17372	61.49	87.4	99.89	unnamed protein product [Danaus chrysippus]
Heas00001	XP_039763409.1	54.39	21287	6566	3143	44	20827	38	18684	0	17037	54.39	99.38	99.78	titin isoform X6 [Pararge aegeria]
Heas00001	XP_039763411.1	54	21287	6493	3298	44	20827	38	18529	0	16902	54	99.38	99.78	titin isoform X8 [Pararge aegeria]
Heas00001	XP_039763410.1	52.71	21436	6607	3530	44	20827	38	18595	0	16645	52.71	99.38	99.78	titin isoform X7 [Pararge aegeria]
Heas00001	XP_039763413.1	52	21365	5651	4604	44	20913	38	17293	0	16057	52	99.79	99.79	titin isoform X10 [Pararge aegeria]
Heas00001	CAG5039259.1	55.18	18064	5639	2457	1	17593	8	16085	0	15981	55.18	84.12	99.96	unnamed protein product, partial [Parnassius apollo]
Heas00001	XP_039763414.1	50.53	21336	5387	5168	44	20913	38	16671	0	15516	50.53	99.79	99.78	titin isoform X11 [Pararge aegeria]
Heas00001	XP_037300057.1	50.52	21188	5238	5246	1	20913	1	16217	0	15040	50.52	100	100	LOW QUALITY PROTEIN: titin [Manduca sexta]
Heas00001	XP_045784630.1	49.14	21589	6058	4923	1	20913	1	17342	0	14720	49.14	100	100	titin [Maniola jurtina]
Heas00001	CAH0715969.1	61.11	14618	4432	1253	6471	20913	1303	14842	0	14525	61.11	69.06	91.23	unnamed protein product, partial [Brenthis ino]
Heas00001	XP_045490288.1	47.65	22171	7713	3893	1	20913	1	19536	0	14155	47.65	100	100	titin isoform X48 [Pieris rapae]
Heas00001	XP_045490246.1	47.58	22232	7887	3766	1	20913	1	19785	0	14148	47.58	100	100	titin isoform X7 [Pieris rapae]
Heas00001	XP_045490259.1	47.55	22252	7865	3806	1	20913	1	19785	0	14146	47.55	100	100	titin isoform X20 [Pieris rapae]
Heas00002	XP_046964610.1	81.33	19430	3182	445	1	19308	1	19107	0	27735	81.33	99.95	97.22	uncharacterized protein LOC124533418 isoform X1 [Vanessa cardui]
Heas00002	XP_045445485.1	78.85	19351	3654	439	1	19308	1	18955	0	26933	78.85	99.95	97.21	uncharacterized protein LOC123653539 [Melitaea cinxia]
Heas00002	XP_047527970.1	79.14	19311	2368	1661	1	19308	1	17653	0	26819	79.14	99.95	96.99	uncharacterized protein LOC125064788 [Vanessa atalanta]
Heas00002	XP_046964612.1	79.12	19311	2372	1661	1	19308	1	17653	0	26786	79.12	99.95	96.99	uncharacterized protein LOC124533418 isoform X2 [Vanessa cardui]
Heas00002	XP_026495034.1	78.89	19311	2415	1661	1	19308	1	17653	0	26700	78.89	99.95	96.99	uncharacterized protein LOC113399940 isoform X1 [Vanessa tameamea]
Heas00002	XP_046964613.1	78.78	19311	2365	1733	1	19308	1	17581	0	26610	78.78	99.95	96.98	uncharacterized protein LOC124533418 isoform X3 [Vanessa cardui]
Heas00002	XP_026495036.1	78.45	19311	2428	1734	1	19308	1	17580	0	26466	78.45	99.95	96.98	uncharacterized protein LOC113399940 isoform X2 [Vanessa tameamea]
Heas00002	CAH0720828.1	75.42	19762	4272	586	1	19308	1	19630	0	26047	75.42	99.95	97.29	unnamed protein product, partial [Brenthis ino]
Heas00002	XP_045785238.1	75.17	19626	4423	451	1	19308	1	19493	0	25811	75.17	99.95	97.26	uncharacterized protein LOC123880900 isoform X1 [Maniola jurtina]
Heas00002	XP_045785239.1	75.06	19626	4443	452	1	19308	1	19492	0	25739	75.06	99.95	97.26	uncharacterized protein LOC123880900 isoform X2 [Maniola jurtina]
Heas00002	XP_045785240.1	74.76	19626	4389	564	1	19308	1	19380	0	25591	74.76	99.95	97.24	uncharacterized protein LOC123880900 isoform X3 [Maniola jurtina]
Heas00002	XP_045785241.1	72.73	19626	4277	1075	1	19308	1	18869	0	25198	72.73	99.95	97.17	uncharacterized protein LOC123880900 isoform X4 [Maniola jurtina]
Heas00002	XP_045785243.1	75.09	18841	4244	450	786	19308	122	18830	0	25191	75.09	95.88	96.54	uncharacterized protein LOC123880900 isoform X5 [Maniola jurtina]
Heas00002	XP_023947527.1	74.21	19195	4481	469	416	19308	1	19028	0	25099	74.21	97.8	97.2	uncharacterized protein LOC112052608 [Bicyclus anynana]
Heas00002	XP_045785245.1	73.78	19314	3391	1673	1	19308	1	17647	0	25051	73.78	99.95	96.98	uncharacterized protein LOC123880900 isoform X7 [Maniola jurtina]
Heas00002	CAH2259288.1	73.54	19556	4528	646	1	19308	1	19158	0	24951	73.54	99.95	97.29	jg10035 [Pararge aegeria aegeria]
Heas00002	XP_045785246.1	73.44	19314	3385	1745	1	19308	1	17575	0	24872	73.44	99.95	96.97	uncharacterized protein LOC123880900 isoform X8 [Maniola jurtina]
Heas00002	XP_034840270.1	72.68	19316	3498	1779	1	19308	1	17545	0	24669	72.68	99.95	96.96	uncharacterized protein LOC117996324 [Maniola hyperantus]
Heas00002	XP_039747258.1	72.79	19316	3582	1673	1	19308	1	17651	0	24617	72.79	99.95	96.98	uncharacterized protein LOC120624656 [Pararge aegeria]
Heas00002	XP_045785244.1	71.01	19626	4292	1398	1	19308	1	18546	0	24104	71.01	99.95	97.12	uncharacterized protein LOC123880900 isoform X6 [Maniola jurtina]
Heas00003	XP_045450201.1	67.24	2448	654	148	7856	10210	7679	10071	0	2758	67.24	23.07	23.76	microtubule-associated protein futsch-like [Melitaea cinxia]
Heas00003	XP_026489535.1	68.45	2393	623	132	7857	10210	692	2991	0	2727	68.45	23.06	76.9	microtubule-associated protein futsch-like, partial [Vanessa tameamea]
Heas00003	XP_047532787.1	68.03	2390	631	133	7857	10210	7580	9872	0	2690	68.03	23.06	23.23	microtubule-associated protein futsch-like [Vanessa atalanta]
Heas00003	XP_046966590.1	66.83	2382	629	161	7887	10210	8387	10665	0	2624	66.83	22.76	21.37	microtubule-associated protein futsch-like [Vanessa cardui]
Heas00003	XP_045776094.1	60.69	2452	776	188	7876	10210	7795	10175	0	2437	60.69	22.87	23.4	microtubule-associated protein futsch-like [Maniola jurtina]
Heas00003	CAH0725132.1	60.81	2432	694	259	7888	10210	8002	10283	0	2385	60.81	22.75	22.19	unnamed protein product, partial [Brenthis ino]
Heas00003	XP_023938387.1	58.79	2446	827	181	7863	10210	7855	10217	0	2306	58.79	23	23.13	microtubule-associated protein futsch-like [Bicyclus anynana]
Heas00003	XP_032514616.1	57.88	2348	800	189	7881	10210	2723	4899	0	2194	57.88	22.82	44.44	microtubule-associated protein futsch isoform X1 [Danaus plexippus plexippus]
Heas00003	XP_032514617.1	57.88	2348	800	189	7881	10210	2564	4740	0	2194	57.88	22.82	45.93	microtubule-associated protein futsch isoform X2 [Danaus plexippus plexippus]
Heas00003	OWR45564.1	57.88	2348	800	189	7881	10210	2547	4723	0	2194	57.88	22.82	46.09	microtubule-associated protein, partial [Danaus plexippus plexippus]
Heas00003	XP_039758825.1	62.27	2128	699	104	8124	10210	8080	10144	0	2177	62.27	20.44	20.36	microtubule-associated protein futsch-like [Pararge aegeria]
Heas00003	CAH2269566.1	62.27	2128	699	104	8124	10210	2674	4738	0	2177	62.27	20.44	43.58	jg8312 [Pararge aegeria aegeria]
Heas00003	CAG9566395.1	57.78	2345	802	188	7883	10210	8187	10360	0	2154	57.78	22.8	20.98	unnamed protein product [Danaus chrysippus]
Heas00004	XP_047540695.1	93.27	7530	473	34	31	7532	2046	9569	0	14378	93.27	98.03	78.07	twitchin isoform X22 [Vanessa atalanta]
Heas00004	XP_047540696.1	93.27	7530	473	34	31	7532	1832	9355	0	14378	93.27	98.03	79.85	twitchin isoform X23 [Vanessa atalanta]
Heas00004	XP_047540684.1	93.23	7531	475	35	31	7532	2046	9570	0	14371	93.23	98.03	78.08	twitchin isoform X12 [Vanessa atalanta]
Heas00004	XP_047540678.1	93.09	7544	473	48	31	7532	2046	9583	0	14368	93.09	98.03	78.11	twitchin isoform X6 [Vanessa atalanta]
Heas00004	XP_047540680.1	93.12	7540	475	44	31	7532	2046	9579	0	14364	93.12	98.03	78.1	twitchin isoform X8 [Vanessa atalanta]
Heas00004	XP_047540677.1	93.06	7545	475	49	31	7532	2046	9584	0	14362	93.06	98.03	78.11	twitchin isoform X5 [Vanessa atalanta]
Heas00004	XP_047540675.1	92.98	7553	473	57	31	7532	2046	9592	0	14360	92.98	98.03	78.13	twitchin isoform X3 [Vanessa atalanta]
Heas00004	XP_047540692.1	92.95	7555	475	58	30	7532	1653	9201	0	14355	92.95	98.04	81.44	twitchin isoform X19 [Vanessa atalanta]
Heas00004	XP_047540689.1	92.94	7554	475	58	31	7532	1854	9401	0	14354	92.94	98.03	79.71	twitchin isoform X16 [Vanessa atalanta]
Heas00004	XP_047540690.1	92.94	7554	475	58	31	7532	1832	9379	0	14354	92.94	98.03	79.9	twitchin isoform X17 [Vanessa atalanta]
Heas00004	XP_047540679.1	92.94	7554	475	58	31	7532	2033	9580	0	14354	92.94	98.03	78.23	twitchin isoform X7 [Vanessa atalanta]
Heas00004	XP_047540693.1	92.94	7554	475	58	31	7532	1546	9093	0	14354	92.94	98.03	82.39	twitchin isoform X20 [Vanessa atalanta]
Heas00004	XP_047540697.1	92.94	7554	475	58	31	7532	2001	9548	0	14354	92.94	98.03	78.49	twitchin isoform X24 [Vanessa atalanta]
Heas00004	XP_047540691.1	92.94	7554	475	58	31	7532	1683	9230	0	14354	92.94	98.03	81.18	twitchin isoform X18 [Vanessa atalanta]
Heas00004	XP_047540694.1	92.94	7554	475	58	31	7532	463	8010	0	14354	92.94	98.03	93.44	twitchin isoform X21 [Vanessa atalanta]
Heas00004	XP_047540685.1	92.94	7554	475	58	31	7532	2014	9561	0	14354	92.94	98.03	78.39	twitchin isoform X13 [Vanessa atalanta]
Heas00004	XP_047540687.1	92.94	7554	475	58	31	7532	2002	9549	0	14354	92.94	98.03	78.49	twitchin isoform X14 [Vanessa atalanta]
Heas00004	XP_047540673.1	92.94	7554	475	58	31	7532	2046	9593	0	14354	92.94	98.03	78.13	twitchin isoform X1 [Vanessa atalanta]
Heas00004	XP_047540683.1	92.94	7554	475	58	31	7532	2026	9573	0	14354	92.94	98.03	78.29	twitchin isoform X11 [Vanessa atalanta]
Heas00004	XP_047540674.1	92.94	7554	475	58	31	7532	2045	9592	0	14354	92.94	98.03	78.14	twitchin isoform X2 [Vanessa atalanta]
Heas00005	XP_026492676.1	79.83	6506	1144	168	1	6430	1	6414	0	9170	79.83	100	100	obscurin isoform X1 [Vanessa tameamea]
Heas00005	XP_046962510.1	79.8	6543	1113	209	1	6430	1	6447	0	9165	79.8	100	100	obscurin isoform X1 [Vanessa cardui]
Heas00005	XP_047531462.1	79.4	6544	1142	206	1	6430	1	6452	0	9136	79.4	100	100	obscurin isoform X1 [Vanessa atalanta]
Heas00005	XP_026492677.1	79.31	6505	1135	211	1	6430	1	6369	0	9091	79.31	100	100	obscurin isoform X2 [Vanessa tameamea]
Heas00005	XP_046962519.1	79.29	6542	1103	252	1	6430	1	6402	0	9087	79.29	100	100	obscurin isoform X2 [Vanessa cardui]
Heas00005	XP_047531463.1	78.88	6543	1133	249	1	6430	1	6407	0	9058	78.88	100	100	obscurin isoform X2 [Vanessa atalanta]
Heas00005	XP_026492679.1	78.85	6506	1128	248	1	6430	1	6334	0	9002	78.85	100	100	obscurin isoform X3 [Vanessa tameamea]
Heas00005	XP_046962529.1	78.8	6543	1098	289	1	6430	1	6367	0	8996	78.8	100	100	obscurin isoform X3 [Vanessa cardui]
Heas00005	XP_047531467.1	78.42	6544	1126	286	1	6430	1	6372	0	8968	78.42	100	100	obscurin isoform X3 [Vanessa atalanta]
Heas00005	XP_046962536.1	78.54	6506	1026	370	1	6430	1	6212	0	8957	78.54	100	100	obscurin isoform X4 [Vanessa cardui]
Heas00005	XP_026492680.1	77.97	6506	1033	400	1	6430	1	6182	0	8907	77.97	100	100	obscurin isoform X4 [Vanessa tameamea]
Heas00005	CAH0724487.1	77.44	6493	1282	183	1	6423	1	6380	0	8765	77.44	99.89	99.92	unnamed protein product, partial [Brenthis ino]
Heas00005	XP_026492681.1	75.95	6503	1095	469	1	6430	1	6107	0	8577	75.95	100	100	obscurin isoform X5 [Vanessa tameamea]
Heas00005	XP_046962544.1	75.89	6540	1067	510	1	6430	1	6140	0	8565	75.89	100	100	obscurin isoform X5 [Vanessa cardui]
Heas00005	XP_047531475.1	75.65	6541	1086	507	1	6430	1	6145	0	8547	75.65	100	100	obscurin isoform X4 [Vanessa atalanta]
Heas00005	XP_039752189.1	72.54	6741	1412	439	1	6430	1	6613	0	8464	72.54	100	100	obscurin-like isoform X1 [Pararge aegeria]
Heas00005	XP_023945001.1	71.44	6866	1358	603	1	6430	1	6699	0	8456	71.44	100	100	obscurin isoform X1 [Bicyclus anynana] &gt;XP_023945002.1 obscurin isoform X2 [Bicyclus anynana]
Heas00005	XP_045774442.1	70.22	6995	1380	703	1	6430	1	6857	0	8423	70.22	100	100	obscurin isoform X3 [Maniola jurtina]
Heas00005	XP_047531484.1	74.67	6503	980	667	1	6430	1	5909	0	8415	74.67	100	100	obscurin isoform X5 [Vanessa atalanta]
Heas00005	XP_045774433.1	70.41	7000	1364	707	1	6430	1	6863	0	8406	70.41	100	100	obscurin isoform X2 [Maniola jurtina]
Heas00006	XP_047540099.1	79.09	5581	1069	98	1	5558	1	5506	0	7602	79.09	100	60.15	uncharacterized protein LOC125073351 isoform X1 [Vanessa atalanta]
Heas00006	XP_047540100.1	79.05	5581	1069	100	1	5558	1	5504	0	7593	79.05	100	60.14	uncharacterized protein LOC125073351 isoform X2 [Vanessa atalanta]
Heas00006	XP_046973783.1	78.96	5570	1066	106	1	5558	1	5476	0	7586	78.96	100	60.16	uncharacterized protein LOC124540331 isoform X6 [Vanessa cardui]
Heas00006	XP_046973786.1	78.96	5570	1066	106	1	5558	1	5476	0	7586	78.96	100	60.24	uncharacterized protein LOC124540331 isoform X9 [Vanessa cardui]
Heas00006	XP_046973785.1	78.96	5570	1066	106	1	5558	1	5476	0	7586	78.96	100	60.2	uncharacterized protein LOC124540331 isoform X8 [Vanessa cardui]
Heas00006	XP_046973796.1	78.96	5570	1066	106	1	5558	1	5476	0	7586	78.96	100	61.14	uncharacterized protein LOC124540331 isoform X16 [Vanessa cardui]
Heas00006	XP_046973779.1	78.96	5570	1066	106	1	5558	1	5476	0	7586	78.96	100	60.02	uncharacterized protein LOC124540331 isoform X2 [Vanessa cardui]
Heas00006	XP_046973784.1	78.96	5570	1066	106	1	5558	1	5476	0	7586	78.96	100	60.18	uncharacterized protein LOC124540331 isoform X7 [Vanessa cardui]
Heas00006	XP_046973791.1	78.96	5570	1066	106	1	5558	1	5476	0	7586	78.96	100	60.41	uncharacterized protein LOC124540331 isoform X11 [Vanessa cardui]
Heas00006	XP_046973782.1	78.96	5570	1066	106	1	5558	1	5476	0	7586	78.96	100	60.08	uncharacterized protein LOC124540331 isoform X5 [Vanessa cardui]
Heas00006	XP_046973781.1	78.96	5570	1066	106	1	5558	1	5476	0	7586	78.96	100	60.04	uncharacterized protein LOC124540331 isoform X4 [Vanessa cardui]
Heas00006	XP_046973778.1	78.96	5570	1066	106	1	5558	1	5476	0	7586	78.96	100	60.01	uncharacterized protein LOC124540331 isoform X1 [Vanessa cardui]
Heas00006	XP_046973795.1	78.96	5570	1066	106	1	5558	1	5476	0	7586	78.96	100	60.99	uncharacterized protein LOC124540331 isoform X15 [Vanessa cardui]
Heas00006	XP_046973794.1	78.96	5570	1066	106	1	5558	1	5476	0	7586	78.96	100	60.95	uncharacterized protein LOC124540331 isoform X14 [Vanessa cardui]
Heas00006	XP_046973793.1	78.96	5570	1066	106	1	5558	1	5476	0	7586	78.96	100	60.8	uncharacterized protein LOC124540331 isoform X13 [Vanessa cardui]
Heas00006	XP_046973780.1	78.92	5570	1066	108	1	5558	1	5474	0	7578	78.92	100	60	uncharacterized protein LOC124540331 isoform X3 [Vanessa cardui]
Heas00006	XP_026497620.1	78.79	5578	1075	108	1	5558	1	5490	0	7562	78.79	100	60.24	uncharacterized protein LOC113401796 isoform X7 [Vanessa tameamea]
Heas00006	XP_026497629.1	78.79	5578	1075	108	1	5558	1	5490	0	7562	78.79	100	60.86	uncharacterized protein LOC113401796 isoform X13 [Vanessa tameamea]
Heas00006	XP_026497619.1	78.79	5578	1075	108	1	5558	1	5490	0	7562	78.79	100	60.22	uncharacterized protein LOC113401796 isoform X6 [Vanessa tameamea]
Heas00006	XP_026497617.1	78.79	5578	1075	108	1	5558	1	5490	0	7562	78.79	100	60.1	uncharacterized protein LOC113401796 isoform X4 [Vanessa tameamea]
Heas00008	XP_046974664.1	44.71	5292	1330	1596	258	5322	17	3939	2.05e-306	1045	44.71	95.17	99.59	mucin-5AC-like [Vanessa cardui]
Heas00008	XP_047541304.1	57.22	4561	1087	864	22	4241	4	4041	2.06e-223	786	57.22	79.29	69.61	mucin-12-like [Vanessa atalanta]
Heas00009	CAH0717249.1	78.19	3814	728	104	1343	5084	1	3782	0	5295	78.19	73.04	84.63	unnamed protein product, partial [Brenthis ino]
Heas00009	CAH2268180.1	72.83	3806	752	282	1343	5084	1	3588	0	4909	72.83	73.04	81.81	jg8187 [Pararge aegeria aegeria]
Heas00009	KAG8109836.1	70.64	3822	1033	89	1330	5083	21	3821	0	4820	70.64	73.28	82.88	hypothetical protein SFRUCORN_016492, partial [Spodoptera frugiperda]
Heas00009	KAF9801879.1	70.66	3821	1031	90	1330	5083	21	3818	0	4806	70.66	73.28	82.64	hypothetical protein SFRURICE_009732, partial [Spodoptera frugiperda]
Heas00009	CAF4954813.1	70.92	3797	1007	97	1349	5083	6	3767	0	4799	70.92	72.91	82.45	unnamed protein product [Pieris macdunnoughi]
Heas00009	KPJ16864.1	70.54	3812	973	150	1343	5083	1	3733	0	4796	70.54	73.02	82.08	Laminin subunit beta-1 [Papilio machaon]
Heas00009	OWR42617.1	69.69	3814	1049	107	1343	5084	1	3779	0	4671	69.69	73.04	90.32	laminin subunit beta-1 like protein [Danaus plexippus plexippus]
Heas00009	CAG5009455.1	78.17	2996	636	18	146	3125	17	3010	0	4169	78.17	58.17	99.47	unnamed protein product [Parnassius apollo]
Heas00009	XP_046978644.1	48.35	5150	748	1912	1	5084	1	3304	0	4029	48.35	99.24	80.82	cytoplasmic dynein 2 heavy chain 1 [Vanessa cardui]
Heas00009	XP_045763446.1	45.79	5150	895	1897	1	5084	23	3341	0	3798	45.79	99.24	80.15	cytoplasmic dynein 2 heavy chain 1 [Maniola jurtina]
Heas00009	XP_045459854.1	46.06	5150	805	1973	1	5084	1	3243	0	3755	46.06	99.24	78.92	cytoplasmic dynein 2 heavy chain 1 [Melitaea cinxia]
Heas00009	XP_023948737.1	45.13	5149	926	1899	1	5084	1	3315	0	3722	45.13	99.24	85.02	cytoplasmic dynein 2 heavy chain 1, partial [Bicyclus anynana]
Heas00009	XP_039746123.1	45.2	5120	909	1897	32	5084	1	3290	0	3711	45.2	98.63	80.48	cytoplasmic dynein 2 heavy chain 1 [Pararge aegeria]
Heas00009	XP_045492345.1	41.56	5144	1100	1906	1	5083	1	3299	0	3375	41.56	99.22	80.62	cytoplasmic dynein 2 heavy chain 1 [Colias croceus]
Heas00009	XP_038213294.1	41.51	5148	1102	1909	1	5083	1	3304	0	3343	41.51	99.22	82.09	cytoplasmic dynein 2 heavy chain 1 [Zerene cesonia]
Heas00009	XP_047023303.1	40.33	5152	1163	1911	1	5083	1	3310	0	3229	40.33	99.22	80.61	cytoplasmic dynein 2 heavy chain 1 [Helicoverpa zea]
Heas00009	CAG9090825.1	76.42	2379	521	40	1266	3631	5	2356	0	3228	76.42	46.18	99.79	unnamed protein product [Plutella xylostella]
Heas00009	XP_045533971.1	40.28	5159	1165	1916	1	5083	1	3319	0	3222	40.28	99.22	80.48	cytoplasmic dynein 2 heavy chain 1 [Papilio machaon]
Heas00009	XP_026738724.1	40.11	5158	1167	1922	1	5083	1	3311	0	3198	40.11	99.22	80.31	cytoplasmic dynein 2 heavy chain 1 [Trichoplusia ni]
Heas00009	XP_022829187.1	39.72	5154	1204	1903	1	5083	1	3322	0	3170	39.72	99.22	88.4	cytoplasmic dynein 2 heavy chain 1 [Spodoptera litura]
Heas00010	XP_046973260.1	92.59	4870	342	19	1	4868	1	4853	0	8918	92.59	100	100	probable E3 ubiquitin-protein ligase HERC2 [Vanessa cardui]
Heas00010	XP_026484632.1	92.34	4870	354	19	1	4868	1	4853	0	8894	92.34	100	100	probable E3 ubiquitin-protein ligase HERC2 isoform X2 [Vanessa tameamea]
Heas00010	XP_026484631.1	92.15	4879	355	28	1	4868	1	4862	0	8885	92.15	100	100	probable E3 ubiquitin-protein ligase HERC2 isoform X1 [Vanessa tameamea]
Heas00010	XP_047542909.1	91.87	4881	367	30	1	4868	1	4864	0	8883	91.87	100	100	probable E3 ubiquitin-protein ligase HERC2 [Vanessa atalanta]
Heas00010	XP_045760290.1	90.26	4887	434	42	1	4868	1	4864	0	8710	90.26	100	100	probable E3 ubiquitin-protein ligase HERC2 isoform X8 [Maniola jurtina]
Heas00010	XP_045760289.1	90.22	4889	434	44	1	4868	1	4866	0	8705	90.22	100	100	probable E3 ubiquitin-protein ligase HERC2 isoform X7 [Maniola jurtina]
Heas00010	XP_045760287.1	90.19	4891	434	46	1	4868	1	4868	0	8705	90.19	100	100	probable E3 ubiquitin-protein ligase HERC2 isoform X6 [Maniola jurtina]
Heas00010	XP_045760285.1	90.15	4893	434	48	1	4868	1	4870	0	8700	90.15	100	100	probable E3 ubiquitin-protein ligase HERC2 isoform X4 [Maniola jurtina]
Heas00010	XP_045760284.1	90.15	4893	434	48	1	4868	1	4870	0	8700	90.15	100	100	probable E3 ubiquitin-protein ligase HERC2 isoform X3 [Maniola jurtina]
Heas00010	XP_045760286.1	90.19	4891	434	46	1	4868	1	4868	0	8700	90.19	100	100	probable E3 ubiquitin-protein ligase HERC2 isoform X5 [Maniola jurtina]
Heas00010	XP_045760282.1	90.11	4895	434	50	1	4868	1	4872	0	8695	90.11	100	100	probable E3 ubiquitin-protein ligase HERC2 isoform X1 [Maniola jurtina]
Heas00010	XP_045760283.1	90.09	4895	434	51	1	4868	1	4871	0	8688	90.09	100	100	probable E3 ubiquitin-protein ligase HERC2 isoform X2 [Maniola jurtina]
Heas00010	XP_034840861.1	88.99	4930	458	85	1	4868	1	4907	0	8674	88.99	100	100	probable E3 ubiquitin-protein ligase HERC2 [Maniola hyperantus]
Heas00010	XP_023944459.1	89.49	4873	483	29	1	4868	1	4849	0	8651	89.49	100	100	probable E3 ubiquitin-protein ligase HERC2 [Bicyclus anynana]
Heas00010	XP_045455985.1	89.73	4868	463	37	1	4868	1	4831	0	8626	89.73	100	100	probable E3 ubiquitin-protein ligase HERC2 [Melitaea cinxia]
Heas00010	XP_039765645.1	88.97	4879	505	33	1	4868	1	4857	0	8599	88.97	100	100	probable E3 ubiquitin-protein ligase HERC2 isoform X5 [Pararge aegeria]
Heas00010	CAH0722311.1	88.23	4868	533	40	1	4868	1	4828	0	8505	88.23	100	100	unnamed protein product, partial [Brenthis ino]
Heas00010	CAG9575570.1	88.06	4873	537	45	1	4868	1	4833	0	8495	88.06	100	100	unnamed protein product [Danaus chrysippus]
Heas00010	XP_032523559.1	86.47	4893	567	95	1	4868	1	4823	0	8325	86.47	100	100	probable E3 ubiquitin-protein ligase HERC2 [Danaus plexippus plexippus]
Heas00010	XP_028176934.1	84.36	4878	689	74	1	4868	1	4814	0	8152	84.36	100	100	probable E3 ubiquitin-protein ligase HERC2 [Ostrinia furnacalis]
Heas00011	XP_046969037.1	93.63	4585	281	11	50	4629	26	4604	0	6730	93.63	98.81	99.46	low-density lipoprotein receptor-related protein 2 [Vanessa cardui]
Heas00011	XP_026487262.1	93.85	4585	271	11	50	4629	26	4604	0	6713	93.85	98.81	99.46	low-density lipoprotein receptor-related protein 2 [Vanessa tameamea]
Heas00011	XP_047535063.1	93.46	4585	289	11	50	4629	26	4604	0	6701	93.46	98.81	99.46	low-density lipoprotein receptor-related protein 2 isoform X1 [Vanessa atalanta]
Heas00011	CAH0730104.1	92.34	4595	326	26	54	4629	31	4618	0	6633	92.34	98.73	99.35	unnamed protein product, partial [Brenthis ino]
Heas00011	XP_039755738.1	92.38	4594	334	16	40	4629	11	4592	0	6593	92.38	99.03	99.78	low-density lipoprotein receptor-related protein 2 [Pararge aegeria]
Heas00011	XP_045766806.1	92.2	4589	338	20	54	4629	27	4608	0	6573	92.2	98.73	99.44	low-density lipoprotein receptor-related protein 2 [Maniola jurtina]
Heas00011	XP_034831205.1	91.59	4589	366	20	54	4629	27	4608	0	6556	91.59	98.73	99.44	low-density lipoprotein receptor-related protein 2 [Maniola hyperantus]
Heas00011	XP_023940371.1	91.58	4586	367	19	54	4629	105	4681	0	6529	91.58	98.73	97.78	low-density lipoprotein receptor-related protein 2 [Bicyclus anynana]
Heas00011	XP_045450693.1	91.42	4580	372	21	50	4629	26	4584	0	6511	91.42	98.81	99.45	low-density lipoprotein receptor-related protein 2 [Melitaea cinxia]
Heas00011	XP_047535064.1	93.89	4372	264	3	50	4421	26	4394	0	6410	93.89	94.33	98.53	low-density lipoprotein receptor-related protein 2 isoform X2 [Vanessa atalanta]
Heas00011	CAG9561539.1	90.55	4593	400	34	52	4627	25	4600	0	6407	90.55	98.73	99.46	unnamed protein product [Danaus chrysippus]
Heas00011	XP_032520393.1	90.11	4599	401	54	52	4627	43	4610	0	6379	90.11	98.73	99.07	LOW QUALITY PROTEIN: low-density lipoprotein receptor-related protein 2-like [Danaus plexippus plexippus]
Heas00011	XP_035444779.1	89.62	4587	458	18	54	4629	27	4606	0	6328	89.62	98.73	99.44	low-density lipoprotein receptor-related protein 2-like isoform X4 [Spodoptera frugiperda]
Heas00011	XP_035444776.1	89.62	4586	458	18	55	4629	59	4637	0	6327	89.62	98.71	98.75	low-density lipoprotein receptor-related protein 2-like isoform X1 [Spodoptera frugiperda]
Heas00011	XP_035444778.1	89.62	4586	458	18	55	4629	38	4616	0	6327	89.62	98.71	99.2	low-density lipoprotein receptor-related protein 2-like isoform X3 [Spodoptera frugiperda]
Heas00011	XP_035444777.1	89.62	4586	458	18	55	4629	49	4627	0	6327	89.62	98.71	98.96	low-density lipoprotein receptor-related protein 2-like isoform X2 [Spodoptera frugiperda]
Heas00011	XP_045495707.1	88.53	4595	496	31	54	4629	25	4607	0	6310	88.53	98.73	99.48	low-density lipoprotein receptor-related protein 2 isoform X1 [Colias croceus]
Heas00011	XP_045495708.1	88.55	4594	495	31	55	4629	19	4600	0	6309	88.55	98.71	99.61	low-density lipoprotein receptor-related protein 2 isoform X2 [Colias croceus]
Heas00011	XP_047026849.1	89.26	4590	472	21	54	4629	27	4609	0	6287	89.26	98.73	99.44	low-density lipoprotein receptor-related protein 2 isoform X3 [Helicoverpa zea]
Heas00011	XP_047026848.1	89.26	4589	472	21	55	4629	33	4614	0	6286	89.26	98.71	99.31	low-density lipoprotein receptor-related protein 2 isoform X2 [Helicoverpa zea]
Heas00012	XP_047530405.1	60.03	4616	615	1230	41	4626	1	3416	0	4697	60.03	99.14	100	lysosomal-trafficking regulator [Vanessa atalanta]
Heas00012	XP_046962207.1	59.48	4630	625	1251	41	4626	1	3423	0	4650	59.48	99.14	100	lysosomal-trafficking regulator [Vanessa cardui]
Heas00012	XP_026501332.1	59.59	4620	645	1222	41	4626	1	3432	0	4645	59.59	99.14	100	lysosomal-trafficking regulator isoform X4 [Vanessa tameamea]
Heas00012	XP_026501316.1	59.56	4622	645	1224	41	4626	1	3434	0	4640	59.56	99.14	100	lysosomal-trafficking regulator isoform X2 [Vanessa tameamea]
Heas00012	XP_026501323.1	59.58	4621	645	1223	41	4626	1	3433	0	4640	59.58	99.14	100	lysosomal-trafficking regulator isoform X3 [Vanessa tameamea]
Heas00012	XP_026501310.1	59.55	4623	645	1225	41	4626	1	3435	0	4635	59.55	99.14	100	lysosomal-trafficking regulator isoform X1 [Vanessa tameamea]
Heas00012	XP_045768853.1	53.13	4696	895	1306	41	4626	1	3500	0	3959	53.13	99.14	100	lysosomal-trafficking regulator isoform X2 [Maniola jurtina]
Heas00012	XP_045768851.1	53.12	4697	895	1307	41	4626	1	3501	0	3954	53.12	99.14	100	lysosomal-trafficking regulator isoform X1 [Maniola jurtina] &gt;XP_045768852.1 lysosomal-trafficking regulator isoform X1 [Maniola jurtina]
Heas00012	XP_039751294.1	51.88	4738	914	1366	41	4626	1	3524	0	3860	51.88	99.14	100	lysosomal-trafficking regulator [Pararge aegeria]
Heas00012	XP_034826943.1	44.65	5599	904	2195	41	4626	1	4417	0	3653	44.65	99.14	100	uncharacterized protein LOC117984435 [Maniola hyperantus]
Heas00012	XP_023934933.1	46.6	4828	927	1651	41	4626	1	3419	0	3336	46.6	99.14	100	lysosomal-trafficking regulator [Bicyclus anynana]
Heas00012	XP_032515562.1	47.09	4708	1067	1424	43	4626	2	3409	0	3313	47.09	99.09	99.97	uncharacterized protein LOC116768829 [Danaus plexippus plexippus]
Heas00012	OWR49230.1	46.28	4793	1066	1509	43	4626	2	3494	0	3273	46.28	99.09	99.97	Lysosomal-trafficking regulator [Danaus plexippus plexippus]
Heas00012	XP_041987681.1	44.88	4757	1234	1388	41	4626	1	3540	0	3184	44.88	99.14	100	lysosomal-trafficking regulator isoform X1 [Aricia agestis] &gt;XP_041987689.1 lysosomal-trafficking regulator isoform X1 [Aricia agestis] &gt;XP_041987697.1 lysosomal-trafficking regulator isoform X1 [Aricia agestis]
Heas00012	CAB3250851.1	43.71	4772	1269	1417	41	4625	1	3542	0	3047	43.71	99.11	99.97	unnamed protein product [Arctia plantaginis]
Heas00012	CAF4905084.1	43.83	4755	1270	1401	41	4626	1	3523	0	3033	43.83	99.14	100	unnamed protein product [Pieris macdunnoughi]
Heas00012	XP_022129982.2	44.02	4750	1270	1389	41	4626	1	3525	0	3030	44.02	99.14	100	lysosomal-trafficking regulator isoform X3 [Pieris rapae]
Heas00012	CAF4905097.1	43.82	4756	1270	1402	41	4626	1	3524	0	3028	43.82	99.14	100	unnamed protein product [Pieris macdunnoughi]
Heas00012	XP_045485424.1	43.97	4755	1270	1394	41	4626	1	3530	0	3027	43.97	99.14	100	lysosomal-trafficking regulator isoform X2 [Pieris rapae]
Heas00012	XP_022129980.2	43.97	4756	1270	1395	41	4626	1	3531	0	3024	43.97	99.14	100	lysosomal-trafficking regulator isoform X1 [Pieris rapae] &gt;XP_022129981.2 lysosomal-trafficking regulator isoform X1 [Pieris rapae]
Heas00013	XP_047545580.1	89.28	4619	463	32	1	4590	1	4616	0	8019	89.28	100	100	fat-like cadherin-related tumor suppressor homolog [Vanessa atalanta]
Heas00013	XP_046978691.1	88.87	4627	472	43	1	4590	1	4621	0	7968	88.87	100	100	fat-like cadherin-related tumor suppressor homolog isoform X1 [Vanessa cardui]
Heas00013	XP_046978692.1	88.68	4627	473	51	1	4590	1	4613	0	7940	88.68	100	100	fat-like cadherin-related tumor suppressor homolog isoform X2 [Vanessa cardui]
Heas00013	XP_045459929.1	85.87	4614	581	71	1	4590	1	4567	0	7643	85.87	100	100	fat-like cadherin-related tumor suppressor homolog [Melitaea cinxia]
Heas00013	XP_032512430.1	80.14	4627	867	52	1	4590	1	4612	0	7215	80.14	100	100	fat-like cadherin-related tumor suppressor homolog isoform X1 [Danaus plexippus plexippus] &gt;XP_032512431.1 fat-like cadherin-related tumor suppressor homolog isoform X1 [Danaus plexippus plexippus]
Heas00013	XP_032512432.1	79.94	4627	868	60	1	4590	1	4604	0	7187	79.94	100	100	fat-like cadherin-related tumor suppressor homolog isoform X2 [Danaus plexippus plexippus]
Heas00013	OWR43974.1	79.45	4652	871	85	1	4590	104	4732	0	7163	79.45	100	97.82	fat cadherin-related tumor suppressor protein [Danaus plexippus plexippus]
Heas00013	XP_045763033.1	78.58	4622	893	97	1	4590	1	4557	0	6985	78.58	100	100	fat-like cadherin-related tumor suppressor homolog isoform X1 [Maniola jurtina] &gt;XP_045763034.1 fat-like cadherin-related tumor suppressor homolog isoform X1 [Maniola jurtina]
Heas00013	XP_045763036.1	78.39	4622	894	105	1	4590	1	4549	0	6957	78.39	100	100	fat-like cadherin-related tumor suppressor homolog isoform X2 [Maniola jurtina]
Heas00013	XP_034825226.1	76.9	4627	955	114	1	4590	1	4550	0	6811	76.9	100	100	fat-like cadherin-related tumor suppressor homolog [Maniola hyperantus]
Heas00013	XP_045492151.1	76.82	4628	987	86	1	4573	1	4597	0	6789	76.82	99.63	99.44	fat-like cadherin-related tumor suppressor homolog [Colias croceus]
Heas00013	XP_035431802.1	73.75	4655	1091	131	1	4590	4	4592	0	6528	73.75	100	99.93	fat-like cadherin-related tumor suppressor homolog [Spodoptera frugiperda]
Heas00013	CAB3222731.1	73.54	4637	1108	119	5	4590	150	4718	0	6495	73.54	99.91	96.84	unnamed protein product [Arctia plantaginis]
Heas00013	XP_026738536.1	73.13	4664	1126	127	1	4590	1	4611	0	6494	73.13	100	100	fat-like cadherin-related tumor suppressor homolog [Trichoplusia ni]
Heas00013	CAB3222732.1	73.48	4641	1108	123	5	4590	150	4722	0	6490	73.48	99.91	96.84	unnamed protein product [Arctia plantaginis]
Heas00013	CAB3241343.1	73.44	4635	1114	117	5	4590	83	4649	0	6485	73.44	99.91	98.24	unnamed protein product [Arctia plantaginis]
Heas00013	XP_028165272.1	70.13	4925	1061	410	1	4590	1	4850	0	6452	70.13	100	100	LOW QUALITY PROTEIN: fat-like cadherin-related tumor suppressor homolog [Ostrinia furnacalis]
Heas00013	XP_047023780.1	72.93	4628	1150	103	1	4590	1	4563	0	6393	72.93	100	100	fat-like cadherin-related tumor suppressor homolog [Helicoverpa zea]
Heas00013	XP_037297101.1	71.8	4659	1174	140	1	4590	1	4588	0	6336	71.8	100	100	fat-like cadherin-related tumor suppressor homolog isoform X1 [Manduca sexta] &gt;XP_037297102.1 fat-like cadherin-related tumor suppressor homolog isoform X1 [Manduca sexta]
Heas00013	XP_037297103.1	71.65	4659	1173	148	1	4590	1	4580	0	6311	71.65	100	100	fat-like cadherin-related tumor suppressor homolog isoform X2 [Manduca sexta]
Heas00014	KAG8105481.1	54.55	4286	1176	772	1	3985	1	3815	0	4430	54.55	87.66	98.86	hypothetical protein SFRUCORN_009886 [Spodoptera frugiperda]
Heas00014	CAG5103857.1	44.34	4639	2046	536	21	4496	22	4287	0	3696	44.34	98.46	64.03	Similar to FASN: Fatty acid synthase (Homo sapiens) [Cotesia congregata]
Heas00014	XP_046963778.1	75.94	2382	561	12	1	2372	1	2380	0	3674	75.94	52.18	98.39	fatty acid synthase-like [Vanessa cardui]
Heas00014	XP_045770933.1	74.76	2385	587	15	1	2372	1	2383	0	3646	74.76	52.18	98.35	fatty acid synthase [Maniola jurtina]
Heas00014	XP_047538483.1	75.4	2382	574	12	1	2372	1	2380	0	3644	75.4	52.18	98.39	fatty acid synthase [Vanessa atalanta]
Heas00014	XP_039751968.1	74.68	2385	589	15	1	2372	1	2383	0	3644	74.68	52.18	98.35	fatty acid synthase [Pararge aegeria]
Heas00014	XP_034827721.1	74.88	2385	584	15	1	2372	1	2383	0	3643	74.88	52.18	98.35	fatty acid synthase isoform X1 [Maniola hyperantus]
Heas00014	XP_023938211.1	74.66	2384	590	14	1	2372	1	2382	0	3642	74.66	52.18	98.35	fatty acid synthase isoform X2 [Bicyclus anynana]
Heas00014	XP_034827722.1	74.84	2385	585	15	1	2372	1	2383	0	3639	74.84	52.18	98.35	fatty acid synthase isoform X2 [Maniola hyperantus]
Heas00014	CAH0713521.1	75.06	2382	579	15	1	2372	1	2377	0	3629	75.06	52.18	98.35	unnamed protein product, partial [Brenthis ino]
Heas00014	XP_023938210.1	73.77	2413	590	43	1	2372	1	2411	0	3627	73.77	52.18	98.37	fatty acid synthase isoform X1 [Bicyclus anynana]
Heas00014	XP_045454011.1	74.6	2382	592	13	1	2372	1	2379	0	3612	74.6	52.18	98.43	fatty acid synthase [Melitaea cinxia]
Heas00014	CAG9559003.1	73.99	2384	604	16	1	2372	1	2380	0	3581	73.99	52.18	98.35	unnamed protein product [Danaus chrysippus]
Heas00014	XP_032527988.1	73.74	2384	610	16	1	2372	1	2380	0	3577	73.74	52.18	98.35	fatty acid synthase [Danaus plexippus plexippus] &gt;OWR55047.1 p270 [Danaus plexippus plexippus]
Heas00014	CAG5047048.1	74.1	2351	593	16	1	2339	76	2422	0	3540	74.1	51.45	94.03	unnamed protein product [Parnassius apollo]
Heas00014	XP_022120716.2	73	2385	627	17	1	2372	1	2381	0	3531	73	52.18	98.35	fatty acid synthase-like [Pieris rapae]
Heas00014	XP_045539247.1	72.82	2384	632	16	1	2372	1	2380	0	3530	72.82	52.18	98.23	fatty acid synthase-like [Papilio machaon]
Heas00014	XP_045521971.1	72.75	2385	633	17	1	2372	1	2381	0	3523	72.75	52.18	98.35	fatty acid synthase-like [Pieris brassicae]
Heas00014	CAF4803337.1	72.62	2385	636	17	1	2372	1	2381	0	3518	72.62	52.18	98.35	unnamed protein product [Pieris macdunnoughi]
Heas00014	XP_013167733.1	72.65	2384	636	16	1	2372	1	2380	0	3516	72.65	52.18	98.23	PREDICTED: fatty acid synthase-like [Papilio xuthus]
Heas00015	XP_047538480.1	57.82	4616	1681	266	1	4508	1	4458	0	4216	57.82	99.93	99.96	uncharacterized protein LOC125072046 [Vanessa atalanta] &gt;XP_047538481.1 uncharacterized protein LOC125072046 [Vanessa atalanta] &gt;XP_047538482.1 uncharacterized protein LOC125072046 [Vanessa atalanta]
Heas00015	XP_046963748.1	58.44	4613	1639	278	1	4508	1	4440	0	4205	58.44	99.93	99.95	uncharacterized protein LOC124532741 [Vanessa cardui] &gt;XP_046963749.1 uncharacterized protein LOC124532741 [Vanessa cardui] &gt;XP_046963750.1 uncharacterized protein LOC124532741 [Vanessa cardui] &gt;XP_046963752.1 uncharacterized protein LOC124532741 [Vanessa cardui]
Heas00015	XP_026494507.1	57.55	4613	1689	269	1	4508	1	4449	0	4187	57.55	99.93	99.96	uncharacterized protein LOC113399574 [Vanessa tameamea] &gt;XP_026494508.1 uncharacterized protein LOC113399574 [Vanessa tameamea] &gt;XP_026494509.1 uncharacterized protein LOC113399574 [Vanessa tameamea] &gt;XP_026494510.1 uncharacterized protein LOC113399574 [Vanessa tameamea]
Heas00015	XP_045453917.1	55.5	4636	1724	339	1	4510	1	4423	0	4053	55.5	99.98	99.98	uncharacterized protein LOC123663271 [Melitaea cinxia]
Heas00015	CAH0713528.1	50.33	4655	1959	353	1	4507	50	4499	0	3487	50.33	99.91	98.82	unnamed protein product, partial [Brenthis ino]
Heas00015	XP_045770930.1	46.91	4903	1986	617	1	4510	1	4679	0	3177	46.91	99.98	99.96	uncharacterized protein LOC123871270 isoform X3 [Maniola jurtina]
Heas00015	XP_045770929.1	46.68	4923	1988	637	1	4510	1	4699	0	3169	46.68	99.98	99.96	uncharacterized protein LOC123871270 isoform X2 [Maniola jurtina]
Heas00015	XP_045770927.1	46.62	4933	1986	647	1	4510	1	4709	0	3165	46.62	99.98	99.96	uncharacterized protein LOC123871270 isoform X1 [Maniola jurtina] &gt;XP_045770928.1 uncharacterized protein LOC123871270 isoform X1 [Maniola jurtina]
Heas00015	CAH2229494.1	46.81	4839	2056	518	1	4510	1	4650	0	3141	46.81	99.98	99.98	jg20866 [Pararge aegeria aegeria]
Heas00015	XP_039752118.1	46.89	4839	2052	518	1	4510	1	4650	0	3140	46.89	99.98	99.98	uncharacterized protein LOC120628008 isoform X2 [Pararge aegeria] &gt;XP_039752119.1 uncharacterized protein LOC120628008 isoform X2 [Pararge aegeria]
Heas00015	XP_039752117.1	46.89	4839	2052	518	1	4510	6	4655	0	3140	46.89	99.98	99.87	uncharacterized protein LOC120628008 isoform X1 [Pararge aegeria]
Heas00015	XP_034827877.1	46.42	4899	2004	621	1	4510	1	4667	0	3120	46.42	99.98	99.96	LOW QUALITY PROTEIN: uncharacterized protein LOC117985296 [Maniola hyperantus]
Heas00015	XP_023952293.1	44.8	4953	2019	715	2	4509	5	4687	0	3035	44.8	99.93	99.68	uncharacterized protein LOC112056160 [Bicyclus anynana] &gt;XP_023952294.1 uncharacterized protein LOC112056160 [Bicyclus anynana] &gt;XP_023952295.1 uncharacterized protein LOC112056160 [Bicyclus anynana]
Heas00015	XP_038212604.1	44.44	4701	2055	557	1	4509	1	4336	0	2744	44.44	99.96	99.88	uncharacterized protein LOC119832872 [Zerene cesonia] &gt;XP_038212613.1 uncharacterized protein LOC119832872 [Zerene cesonia]
Heas00015	XP_032527982.1	43.33	4660	2113	528	1	4508	1	4284	0	2744	43.33	99.93	99.86	uncharacterized protein LOC116778173 isoform X1 [Danaus plexippus plexippus] &gt;XP_032527983.1 uncharacterized protein LOC116778173 isoform X1 [Danaus plexippus plexippus] &gt;XP_032527984.1 uncharacterized protein LOC116778173 isoform X1 [Danaus plexippus plexippus] &gt;XP_032527985.1 uncharacterized protein LOC116778173 isoform X1 [Danaus plexippus plexippus] &gt;XP_032527986.1 uncharacterized…
Heas00015	CAG9559004.1	41.68	4676	2189	538	1	4509	1	4305	0	2638	41.68	99.96	99.88	unnamed protein product [Danaus chrysippus]
Heas00015	XP_045503629.1	43.08	4754	2081	625	1	4509	1	4374	0	2627	43.08	99.96	99.82	uncharacterized protein LOC123700461 [Colias croceus] &gt;XP_045503630.1 uncharacterized protein LOC123700461 [Colias croceus] &gt;XP_045503631.1 uncharacterized protein LOC123700461 [Colias croceus]
Heas00015	XP_032527987.1	41.77	4659	2074	639	1	4508	1	4171	0	2536	41.77	99.93	99.86	uncharacterized protein LOC116778173 isoform X2 [Danaus plexippus plexippus] &gt;OWR55046.1 hypothetical protein KGM_207081 [Danaus plexippus plexippus]
Heas00015	XP_041971746.1	40.93	4828	2122	730	1	4510	1	4416	0	2528	40.93	99.98	100	uncharacterized protein LOC121727813 [Aricia agestis] &gt;XP_041971747.1 uncharacterized protein LOC121727813 [Aricia agestis] &gt;XP_041971748.1 uncharacterized protein LOC121727813 [Aricia agestis]
Heas00015	XP_026754952.1	42.73	4748	2105	614	1	4505	1	4377	0	2504	42.73	99.87	99.82	uncharacterized protein LOC113515027 [Galleria mellonella] &gt;XP_026754954.1 uncharacterized protein LOC113515027 [Galleria mellonella] &gt;XP_031764379.1 uncharacterized protein LOC113515027 [Galleria mellonella] &gt;XP_031764381.1 uncharacterized protein LOC113515027 [Galleria mellonella]
Heas00016	XP_046968863.1	91.1	4504	335	66	1	4491	799	5249	0	7841	91.1	100	84.8	E3 ubiquitin-protein ligase UBR4 [Vanessa cardui]
Heas00016	XP_047533900.1	90.77	4507	327	89	1	4491	799	5232	0	7836	90.77	100	84.75	protein purity of essence isoform X4 [Vanessa atalanta]
Heas00016	XP_047533883.1	90.75	4507	349	68	1	4491	799	5253	0	7834	90.75	100	84.81	protein purity of essence isoform X2 [Vanessa atalanta]
Heas00016	XP_047533876.1	90.73	4508	349	69	1	4491	799	5254	0	7829	90.73	100	84.81	protein purity of essence isoform X1 [Vanessa atalanta]
Heas00016	XP_047533893.1	90.73	4508	349	69	1	4491	798	5253	0	7829	90.73	100	84.83	protein purity of essence isoform X3 [Vanessa atalanta]
Heas00016	XP_026484369.1	90.77	4506	328	88	1	4491	799	5231	0	7824	90.77	100	84.74	protein purity of essence isoform X6 [Vanessa tameamea]
Heas00016	XP_026484365.1	90.72	4506	351	67	1	4491	799	5252	0	7822	90.72	100	84.81	protein purity of essence isoform X2 [Vanessa tameamea]
Heas00016	XP_026484366.1	90.72	4506	351	67	1	4491	799	5252	0	7822	90.72	100	84.81	protein purity of essence isoform X3 [Vanessa tameamea]
Heas00016	XP_026484364.1	90.7	4507	351	68	1	4491	799	5253	0	7817	90.7	100	84.81	protein purity of essence isoform X1 [Vanessa tameamea]
Heas00016	XP_026484367.1	90.7	4507	351	68	1	4491	798	5252	0	7817	90.7	100	84.82	protein purity of essence isoform X4 [Vanessa tameamea]
Heas00016	XP_026484368.1	90.61	4507	351	72	1	4491	799	5249	0	7804	90.61	100	84.8	protein purity of essence isoform X5 [Vanessa tameamea]
Heas00016	XP_045456184.1	90.47	4511	341	89	1	4491	794	5235	0	7748	90.47	100	84.85	E3 ubiquitin-protein ligase UBR4 [Melitaea cinxia]
Heas00016	CAH0722275.1	87.84	4508	474	74	2	4491	800	5251	0	7534	87.84	99.98	84.78	unnamed protein product, partial [Brenthis ino]
Heas00016	CAH0722276.1	87.42	4508	494	73	2	4491	800	5252	0	7492	87.42	99.98	84.79	unnamed protein product, partial [Brenthis ino]
Heas00016	XP_045785940.1	86.05	4524	543	88	1	4491	812	5280	0	7465	86.05	100	84.64	protein purity of essence isoform X3 [Maniola jurtina]
Heas00016	XP_045785938.1	86.05	4524	543	88	1	4491	813	5281	0	7465	86.05	100	84.62	protein purity of essence isoform X1 [Maniola jurtina]
Heas00016	XP_045785941.1	86.09	4523	542	87	1	4491	813	5280	0	7464	86.09	100	84.62	protein purity of essence isoform X4 [Maniola jurtina]
Heas00016	XP_045785947.1	86.1	4524	540	89	1	4491	812	5279	0	7464	86.1	100	84.64	protein purity of essence isoform X10 [Maniola jurtina]
Heas00016	XP_045785939.1	86.1	4524	540	89	1	4491	813	5280	0	7464	86.1	100	84.62	protein purity of essence isoform X2 [Maniola jurtina]
Heas00016	XP_045785942.1	85.96	4524	543	92	1	4491	813	5277	0	7452	85.96	100	84.61	protein purity of essence isoform X5 [Maniola jurtina]
Heas00017	XP_045454498.1	82.54	4462	738	41	1	4437	1	4446	0	6694	82.54	100	100	histone-lysine N-methyltransferase trithorax [Melitaea cinxia]
Heas00017	XP_026497451.1	82.58	4455	746	30	1	4437	1	4443	0	6676	82.58	100	100	histone-lysine N-methyltransferase trithorax [Vanessa tameamea]
Heas00017	XP_046971792.1	82.72	4457	738	32	1	4437	1	4445	0	6654	82.72	100	100	histone-lysine N-methyltransferase trithorax [Vanessa cardui]
Heas00017	XP_047537681.1	82.07	4455	768	31	1	4437	1	4442	0	6610	82.07	100	100	histone-lysine N-methyltransferase trithorax isoform X2 [Vanessa atalanta]
Heas00017	XP_047537680.1	82.04	4455	770	30	1	4437	1	4443	0	6608	82.04	100	100	histone-lysine N-methyltransferase trithorax isoform X1 [Vanessa atalanta]
Heas00017	XP_034835989.1	78.24	4480	878	97	1	4437	1	4426	0	6339	78.24	100	100	histone-lysine N-methyltransferase trithorax [Maniola hyperantus]
Heas00017	CAH0731932.1	79.9	4463	834	63	1	4437	1	4426	0	6291	79.9	100	100	unnamed protein product, partial [Brenthis ino]
Heas00017	XP_039760150.1	77.45	4466	921	86	1	4437	1	4409	0	6203	77.45	100	100	histone-lysine N-methyltransferase trithorax [Pararge aegeria]
Heas00017	XP_045779240.1	76.86	4494	898	142	1	4437	1	4409	0	6193	76.86	100	100	histone-lysine N-methyltransferase trithorax isoform X1 [Maniola jurtina]
Heas00017	XP_023945439.1	76.32	4463	988	69	1	4437	1	4420	0	6135	76.32	100	100	histone-lysine N-methyltransferase trithorax [Bicyclus anynana]
Heas00017	XP_032522163.1	77.77	4462	892	100	1	4437	1	4387	0	6096	77.77	100	100	histone-lysine N-methyltransferase trithorax isoform X1 [Danaus plexippus plexippus] &gt;OWR41672.1 Histone-lysine N-methyltransferase trithorax [Danaus plexippus plexippus]
Heas00017	XP_045779241.1	76.96	4393	872	140	101	4437	1	4309	0	6078	76.96	97.75	100	histone-lysine N-methyltransferase trithorax isoform X2 [Maniola jurtina]
Heas00017	XP_032522164.1	78.18	4362	853	99	101	4437	1	4288	0	6012	78.18	97.75	100	histone-lysine N-methyltransferase trithorax isoform X2 [Danaus plexippus plexippus]
Heas00017	CAH2230369.1	74.27	4465	885	264	1	4437	1	4229	0	5880	74.27	100	100	jg19186 [Pararge aegeria aegeria]
Heas00017	KPJ10807.1	73.14	4512	1085	127	1	4437	1	4460	0	5768	73.14	100	100	Histone-lysine N-methyltransferase trithorax [Papilio machaon]
Heas00017	XP_014364249.2	72.7	4512	1105	127	1	4437	1	4460	0	5767	72.7	100	100	histone-lysine N-methyltransferase trithorax [Papilio machaon]
Heas00017	CAG4991305.1	73.16	4505	1087	122	1	4437	1	4451	0	5749	73.16	100	100	unnamed protein product [Parnassius apollo]
Heas00017	XP_013139576.1	72.32	4516	1113	137	1	4437	1	4458	0	5689	72.32	100	100	PREDICTED: histone-lysine N-methyltransferase trithorax-like isoform X1 [Papilio polytes]
Heas00017	KPI94241.1	72.29	4511	1121	129	1	4437	1	4456	0	5666	72.29	100	100	Histone-lysine N-methyltransferase trithorax [Papilio xuthus]
Heas00017	XP_037302821.1	72.75	4506	1083	145	1	4437	1	4430	0	5631	72.75	100	100	LOW QUALITY PROTEIN: histone-lysine N-methyltransferase trithorax [Manduca sexta]
Heas00018	XP_046973357.1	76.53	4457	927	119	12	4417	38	4426	0	5866	76.53	99.59	94.86	prolow-density lipoprotein receptor-related protein 1 [Vanessa cardui]
Heas00018	XP_045455791.1	69.97	3946	922	263	23	3739	12	3923	0	4726	69.97	84.02	98.96	prolow-density lipoprotein receptor-related protein 1 [Melitaea cinxia]
Heas00018	XP_041974246.1	62.88	4451	1481	171	12	4394	30	4377	0	4494	62.88	99.07	97.95	low-density lipoprotein receptor-related protein 1 [Aricia agestis]
Heas00018	XP_045505420.1	61.1	4581	1529	253	8	4417	27	4525	0	4471	61.1	99.68	94.12	prolow-density lipoprotein receptor-related protein 1 [Colias croceus]
Heas00018	XP_032524174.1	59.54	4526	1592	239	14	4402	40	4463	0	4383	59.54	99.21	94.31	LOW QUALITY PROTEIN: low-density lipoprotein receptor-related protein 1B-like [Danaus plexippus plexippus]
Heas00018	XP_047540379.1	70.98	3563	705	329	12	3519	38	3326	0	4335	70.98	79.29	97.57	prolow-density lipoprotein receptor-related protein 1-like [Vanessa atalanta]
Heas00018	XP_026496881.1	57.3	4321	683	1162	12	4307	38	3221	0	4115	57.3	97.11	98.73	prolow-density lipoprotein receptor-related protein 1 [Vanessa tameamea]
Heas00018	XP_045484331.1	58.35	4502	1640	235	12	4420	27	4386	0	4114	58.35	99.66	94.09	low-density lipoprotein receptor-related protein 1B [Pieris rapae]
Heas00018	XP_047505953.1	58.23	4510	1631	253	12	4420	33	4390	0	4110	58.23	99.66	93.96	prolow-density lipoprotein receptor-related protein 1 [Pieris napi]
Heas00018	XP_045511850.1	58.02	4512	1641	253	12	4420	33	4394	0	4087	58.02	99.66	94.05	prolow-density lipoprotein receptor-related protein 1 [Pieris brassicae]
Heas00018	XP_039746200.1	54.29	4732	1623	540	19	4424	30	4547	0	3983	54.29	99.59	94.66	low-density lipoprotein receptor-related protein 1 [Pararge aegeria]
Heas00018	XP_045762403.1	65.79	3487	1095	98	102	3534	1	3443	0	3885	65.79	77.6	91.67	prolow-density lipoprotein receptor-related protein 1-like [Maniola jurtina]
Heas00018	CAB3229236.1	55.1	4539	1716	322	17	4418	36	4389	0	3831	55.1	99.5	96.31	unnamed protein product [Arctia plantaginis]
Heas00018	XP_037297769.1	54.93	4575	1765	297	15	4414	32	4484	0	3830	54.93	99.46	94.1	low-density lipoprotein receptor-related protein 1 isoform X2 [Manduca sexta]
Heas00018	XP_037297772.1	54.94	4576	1764	298	15	4414	32	4485	0	3829	54.94	99.46	94.2	low-density lipoprotein receptor-related protein 1 isoform X3 [Manduca sexta]
Heas00018	XP_037297768.1	54.94	4576	1764	298	15	4414	32	4485	0	3829	54.94	99.46	94.11	low-density lipoprotein receptor-related protein 1 isoform X1 [Manduca sexta]
Heas00018	CAB3232339.1	54.55	4532	1740	320	19	4418	50	4393	0	3821	54.55	99.46	97.25	unnamed protein product [Arctia plantaginis]
Heas00018	XP_045540287.1	58.66	4161	1490	230	23	4021	42	4134	0	3780	58.66	90.39	99.01	prolow-density lipoprotein receptor-related protein 1 [Papilio machaon]
Heas00018	KAG6460509.1	54.88	4512	1671	365	15	4323	24	4373	0	3752	54.88	97.4	95.6	hypothetical protein O3G_MSEX012028, partial [Manduca sexta]
Heas00018	XP_037873945.1	53.17	4512	1863	250	23	4418	49	4426	0	3691	53.17	99.37	94.33	low-density lipoprotein receptor-related protein 1 isoform X3 [Bombyx mori]
Heas00019	XP_026486610.1	91.19	4486	173	222	1	4264	1	4486	0	8025	91.19	99.98	99.98	dynein beta chain, ciliary [Vanessa tameamea]
Heas00019	XP_047545067.1	91.13	4486	176	222	1	4264	1	4486	0	8017	91.13	99.98	99.98	dynein beta chain, ciliary [Vanessa atalanta]
Heas00019	XP_046974730.1	91.02	4486	181	222	1	4264	1	4486	0	8007	91.02	99.98	99.98	dynein beta chain, ciliary [Vanessa cardui]
Heas00019	XP_045446219.1	90.84	4487	189	222	1	4265	1	4487	0	7997	90.84	100	100	dynein beta chain, ciliary [Melitaea cinxia]
Heas00019	XP_039754103.1	90.24	4487	216	222	1	4265	1	4487	0	7950	90.24	100	100	dynein beta chain, ciliary [Pararge aegeria]
Heas00019	XP_045771701.1	89.51	4488	248	223	1	4265	1	4488	0	7906	89.51	100	100	dynein beta chain, ciliary [Maniola jurtina]
Heas00019	XP_034832472.1	89.09	4491	259	231	1	4265	1	4486	0	7862	89.09	100	100	dynein beta chain, ciliary [Maniola hyperantus]
Heas00019	XP_023935717.1	88.93	4489	273	224	1	4265	1	4489	0	7856	88.93	100	100	dynein beta chain, ciliary [Bicyclus anynana]
Heas00019	XP_045497607.1	88.27	4467	322	202	1	4265	1	4467	0	7743	88.27	100	100	dynein beta chain, ciliary [Colias croceus]
Heas00019	XP_013175777.1	86.83	4487	369	222	1	4265	1	4487	0	7717	86.83	100	100	PREDICTED: dynein beta chain, ciliary [Papilio xuthus]
Heas00019	XP_030022109.1	87.14	4487	350	227	1	4265	1	4482	0	7713	87.14	100	100	dynein beta chain, ciliary [Manduca sexta]
Heas00019	XP_013149698.1	86.85	4487	368	222	1	4265	68	4554	0	7711	86.85	100	98.53	PREDICTED: dynein beta chain, ciliary [Papilio polytes]
Heas00019	XP_038207715.1	87.76	4487	293	256	1	4265	1	4453	0	7701	87.76	100	100	dynein beta chain, ciliary [Zerene cesonia]
Heas00019	XP_045536979.1	86.87	4487	365	224	1	4265	1	4485	0	7698	86.87	100	100	dynein beta chain, ciliary [Papilio machaon]
Heas00019	XP_045488493.1	88.24	4437	346	176	1	4265	1	4433	0	7693	88.24	100	100	dynein beta chain, ciliary [Pieris rapae]
Heas00019	XP_047520267.1	88.42	4421	356	156	1	4265	1	4421	0	7687	88.42	100	100	dynein beta chain, ciliary [Pieris napi]
Heas00019	CAF4863132.1	87.13	4477	338	238	1	4265	1	4451	0	7648	87.13	100	100	unnamed protein product [Pieris macdunnoughi]
Heas00019	CAF4863121.1	86.94	4487	338	248	1	4265	1	4461	0	7640	86.94	100	100	unnamed protein product [Pieris macdunnoughi]
Heas00019	XP_028029848.1	86.38	4487	384	227	1	4265	1	4482	0	7625	86.38	100	100	dynein beta chain, ciliary [Bombyx mandarina]
Heas00019	XP_032528656.1	88.51	4395	339	166	1	4264	1	4360	0	7602	88.51	99.98	99.98	LOW QUALITY PROTEIN: dynein beta chain, ciliary-like [Danaus plexippus plexippus]
Heas00020	XP_045457112.1	86.86	4307	435	131	1	4262	1	4221	0	6599	86.86	100	100	microtubule-associated protein futsch [Melitaea cinxia]
Heas00020	CAH0722949.1	84.99	4317	506	142	1	4262	1	4230	0	6529	84.99	100	100	unnamed protein product, partial [Brenthis ino]
Heas00020	CAH0722950.1	84.8	4317	505	151	1	4262	1	4221	0	6506	84.8	100	100	unnamed protein product, partial [Brenthis ino]
Heas00020	XP_039745327.1	84.59	4327	550	117	1	4262	1	4275	0	6391	84.59	100	100	uncharacterized protein LOC120623385 isoform X6 [Pararge aegeria]
Heas00020	XP_045760696.1	84.55	4316	557	110	1	4262	1	4260	0	6364	84.55	100	100	uncharacterized protein LOC123864363 isoform X7 [Maniola jurtina]
Heas00020	CAH2267823.1	84.48	4266	560	102	72	4262	78	4316	0	6282	84.48	98.33	98.22	jg5760 [Pararge aegeria aegeria]
Heas00020	XP_032511457.1	80.52	4322	695	147	2	4262	1	4236	0	6099	80.52	99.98	100	LOW QUALITY PROTEIN: uncharacterized protein LOC116765920 [Danaus plexippus plexippus]
Heas00020	KPI93599.1	78.19	4374	779	175	1	4262	1	4311	0	5854	78.19	100	100	FERM, RhoGEF and pleckstrin domain-containing protein 2 [Papilio xuthus]
Heas00020	XP_026726627.1	78.08	4343	808	144	1	4262	1	4280	0	5794	78.08	100	100	uncharacterized protein LOC113493044 [Trichoplusia ni]
Heas00020	XP_046976449.1	89.35	3634	324	63	681	4262	1	3623	0	5765	89.35	84.05	100	uncharacterized protein LOC124542550 [Vanessa cardui]
Heas00020	XP_026484477.1	89.36	3636	324	63	681	4262	1	3627	0	5763	89.36	84.05	100	uncharacterized protein LOC113392324 [Vanessa tameamea]
Heas00020	KPJ17812.1	78.01	4306	777	170	74	4262	17	4269	0	5739	78.01	98.29	99.63	FERM, RhoGEF and pleckstrin domain-containing protein 2 [Papilio machaon]
Heas00020	CAF4897050.1	76.35	4300	840	177	59	4262	19	4237	0	5722	76.35	98.64	99.58	unnamed protein product [Pieris macdunnoughi]
Heas00020	CAB3221060.1	76.97	4347	824	177	1	4262	1	4255	0	5709	76.97	100	100	unnamed protein product [Arctia plantaginis]
Heas00020	XP_047543289.1	89.45	3592	323	56	718	4262	1	3583	0	5706	89.45	83.18	100	uncharacterized protein LOC125075624 [Vanessa atalanta]
Heas00020	XP_013163292.1	77.13	4333	812	179	1	4262	1	4225	0	5683	77.13	100	100	PREDICTED: uncharacterized protein LOC106114576 [Papilio xuthus]
Heas00020	PZC77645.1	77.82	4266	818	128	72	4262	1	4213	0	5625	77.82	98.33	100	hypothetical protein B5X24_HaOG203089 [Helicoverpa armigera]
Heas00020	CAB3245409.1	76.89	4270	814	173	74	4262	13	4190	0	5587	76.89	98.29	99.71	unnamed protein product [Arctia plantaginis]
Heas00020	KAF9795926.1	77.49	4215	769	180	73	4217	70	4174	0	5573	77.49	97.25	84.92	hypothetical protein SFRURICE_019138 [Spodoptera frugiperda]
Heas00020	XP_013148440.1	74.35	4332	692	419	1	4262	1	3983	0	5502	74.35	100	100	PREDICTED: uncharacterized protein LOC106111021 [Papilio polytes]
Heas00021	XP_047539341.1	86.99	4127	528	9	51	4169	36	4161	0	7340	86.99	98.8	99.16	uncharacterized protein LOC125072709 [Vanessa atalanta]
Heas00021	XP_026497801.1	86.99	4127	528	9	51	4169	36	4161	0	7337	86.99	98.8	99.16	uncharacterized protein LOC113401936 [Vanessa tameamea]
Heas00021	XP_046972802.1	86.82	4127	535	9	51	4169	36	4161	0	7331	86.82	98.8	99.16	uncharacterized protein LOC124539451 [Vanessa cardui]
Heas00021	XP_045454917.1	84.02	4187	641	28	6	4168	4	4186	0	7180	84.02	99.86	99.9	apolipophorins [Melitaea cinxia]
Heas00021	CAH0714994.1	84.12	4125	640	15	51	4167	36	4153	0	7131	84.12	98.75	99.09	unnamed protein product, partial [Brenthis ino]
Heas00021	XP_039746038.1	81.56	4127	751	10	51	4168	36	4161	0	6982	81.56	98.78	99.14	uncharacterized protein LOC120623836 isoform X1 [Pararge aegeria]
Heas00021	XP_039746045.1	81.54	4127	747	15	51	4168	36	4156	0	6974	81.54	98.78	99.13	uncharacterized protein LOC120623836 isoform X2 [Pararge aegeria]
Heas00021	XP_045762303.1	81.28	4129	762	11	51	4169	36	4163	0	6972	81.28	98.8	99.16	apolipophorins [Maniola jurtina]
Heas00021	XP_034825791.1	80.96	4129	775	11	51	4169	36	4163	0	6940	80.96	98.8	99.16	apolipophorins [Maniola hyperantus]
Heas00021	XP_023939408.1	80.62	4127	790	10	51	4168	36	4161	0	6915	80.62	98.78	99.14	uncharacterized protein LOC112046825 [Bicyclus anynana]
Heas00021	CAG9568621.1	80.42	4127	790	18	51	4169	53	4169	0	6849	80.42	98.8	98.75	unnamed protein product [Danaus chrysippus]
Heas00021	XP_032521719.1	79.87	4128	787	44	50	4169	52	4143	0	6791	79.87	98.82	90.93	uncharacterized protein LOC116773397 [Danaus plexippus plexippus]
Heas00021	XP_038218012.1	78.28	4130	886	11	50	4169	36	4164	0	6749	78.28	98.82	99.16	uncharacterized protein LOC119836683 [Zerene cesonia]
Heas00021	XP_045507000.1	78.08	4129	893	12	50	4168	35	4161	0	6727	78.08	98.8	99.18	apolipophorins [Colias croceus]
Heas00021	XP_022117827.2	77.34	4127	927	8	51	4169	36	4162	0	6681	77.34	98.8	99.16	uncharacterized protein LOC110995124 [Pieris rapae]
Heas00021	XP_047510433.1	77.05	4127	939	8	51	4169	36	4162	0	6662	77.05	98.8	99.16	uncharacterized protein LOC125053230 [Pieris napi]
Heas00021	CAF4768676.1	77.1	4127	937	8	51	4169	32	4158	0	6662	77.1	98.8	99.25	unnamed protein product [Pieris macdunnoughi]
Heas00021	XP_045518913.1	76.81	4126	949	8	51	4168	36	4161	0	6646	76.81	98.78	99.14	uncharacterized protein LOC123710774 isoform X1 [Pieris brassicae]
Heas00021	CAG4934753.1	77.1	4131	933	13	50	4169	36	4164	0	6618	77.1	98.82	99.16	unnamed protein product [Parnassius apollo]
Heas00021	XP_045540233.1	75.09	4151	1000	34	50	4169	36	4183	0	6443	75.09	98.82	99.16	uncharacterized protein LOC106710996 [Papilio machaon]
Heas00022	XP_046965193.1	77.5	4138	793	138	1	4060	1	4078	0	6539	77.5	99.85	99.93	hemocytin [Vanessa cardui]
Heas00022	XP_047527443.1	77.22	4117	798	140	1	4060	1	4034	0	6528	77.22	99.85	99.93	hemocytin isoform X2 [Vanessa atalanta]
Heas00022	XP_047527442.1	77.24	4134	805	136	1	4060	1	4072	0	6520	77.24	99.85	99.93	hemocytin isoform X1 [Vanessa atalanta]
Heas00022	XP_047527444.1	77.77	4035	775	122	1	3973	1	3975	0	6431	77.77	97.71	99.97	hemocytin isoform X3 [Vanessa atalanta]
Heas00022	XP_047527445.1	78.02	3927	741	122	1	3865	1	3867	0	6268	78.02	95.06	99.54	hemocytin isoform X4 [Vanessa atalanta]
Heas00022	XP_045445614.1	68.12	4413	940	467	1	4058	1	4301	0	6145	68.12	99.8	99.88	hemocytin-like [Melitaea cinxia]
Heas00022	XP_032513408.1	68.05	4157	1148	180	1	4058	1	4076	0	5814	68.05	99.8	99.93	hemocytin [Danaus plexippus plexippus]
Heas00022	OWR52242.1	68.19	4127	1152	161	1	4058	1	4035	0	5786	68.19	99.8	99.93	hypothetical protein KGM_209630 [Danaus plexippus plexippus]
Heas00022	XP_034840347.1	66.9	4115	1179	183	1	4024	1	4023	0	5687	66.9	98.97	99.7	hemocytin-like [Maniola hyperantus]
Heas00022	XP_045785885.1	66.51	4126	1182	200	1	4024	1	4028	0	5676	66.51	98.97	99.43	hemocytin-like isoform X1 [Maniola jurtina]
Heas00022	XP_045785886.1	67.44	3996	1134	167	107	4024	33	3939	0	5658	67.44	96.36	98.61	hemocytin-like isoform X2 [Maniola jurtina]
Heas00022	XP_023935423.1	65.36	4163	1211	231	1	4021	1	4074	0	5639	65.36	98.89	99.39	hemocytin isoform X1 [Bicyclus anynana]
Heas00022	XP_023935432.1	65.34	4163	1212	231	1	4021	1	4074	0	5635	65.34	98.89	99.39	hemocytin isoform X2 [Bicyclus anynana] &gt;XP_023935438.1 hemocytin isoform X3 [Bicyclus anynana]
Heas00022	AON96581.1	64.87	4201	1204	272	1	4021	1	4109	0	5621	64.87	98.89	99.4	hemocytin [Bicyclus anynana]
Heas00022	XP_039747125.1	65.28	4142	1205	233	1	4020	1	4031	0	5594	65.28	98.87	99.53	hemocytin isoform X3 [Pararge aegeria]
Heas00022	XP_022121224.2	66.58	4073	1230	131	8	4021	8	4008	0	5592	66.58	98.72	98.81	hemocytin [Pieris rapae]
Heas00022	XP_045531609.1	66.72	4110	1229	139	6	4056	6	4035	0	5591	66.72	99.63	99.78	hemocytin [Pieris brassicae]
Heas00022	XP_039747124.1	65.06	4156	1205	247	1	4020	1	4045	0	5585	65.06	98.87	99.56	hemocytin isoform X2 [Pararge aegeria]
Heas00022	XP_039747123.1	65.06	4156	1205	247	1	4020	1	4045	0	5585	65.06	98.87	99.53	hemocytin isoform X1 [Pararge aegeria]
Heas00022	XP_047512137.1	66.3	4119	1239	149	8	4055	8	4048	0	5573	66.3	99.56	99.7	hemocytin [Pieris napi]
Heas00023	XP_047536581.1	77.1	4066	909	22	1	4052	1343	5400	0	5917	77.1	100	75.15	midasin [Vanessa atalanta]
Heas00023	XP_026493936.1	77.6	4062	893	17	1	4052	1343	5397	0	5916	77.6	100	75.13	midasin isoform X1 [Vanessa tameamea]
Heas00023	XP_026493943.1	78.26	4062	865	18	1	4052	1343	5396	0	5898	78.26	100	75.13	midasin isoform X2 [Vanessa tameamea]
Heas00023	XP_046969877.1	77.43	4058	901	15	1	4052	1343	5391	0	5867	77.43	100	75.11	midasin [Vanessa cardui]
Heas00023	XP_045452729.1	76.19	4083	917	55	1	4052	1342	5400	0	5825	76.19	100	75.17	midasin [Melitaea cinxia]
Heas00023	CAH0713255.1	74.59	4066	1010	23	1	4050	1342	5400	0	5651	74.59	99.95	75.15	unnamed protein product, partial [Brenthis ino]
Heas00023	XP_034835707.1	71.67	4060	1138	12	1	4049	1342	5400	0	5526	71.67	99.93	75.14	midasin [Maniola hyperantus]
Heas00023	XP_045778091.1	71.25	4063	1154	14	1	4050	1342	5403	0	5525	71.25	99.95	75.17	midasin [Maniola jurtina]
Heas00023	XP_039759312.1	71.18	4066	1148	24	1	4050	1342	5399	0	5508	71.18	99.95	75.15	midasin [Pararge aegeria]
Heas00023	XP_023948089.1	69.59	4061	1210	25	1	4050	1342	5388	0	5315	69.59	99.95	75.1	midasin [Bicyclus anynana]
Heas00023	XP_032519699.1	63.88	4222	1294	231	1	4052	1342	5502	0	5025	63.88	100	75.63	LOW QUALITY PROTEIN: midasin-like [Danaus plexippus plexippus]
Heas00023	OWR46071.1	63.25	4220	1259	292	1	4052	1342	5437	0	4945	63.25	100	75.34	midasin like protein [Danaus plexippus plexippus]
Heas00023	CAG5029330.1	65.63	4079	1350	52	1	4052	1347	5400	0	4943	65.63	100	75.07	unnamed protein product [Parnassius apollo]
Heas00023	XP_045501826.1	65.31	4088	1344	74	1	4052	1341	5390	0	4929	65.31	100	75.14	midasin [Colias croceus]
Heas00023	XP_038211625.1	65.66	4080	1344	57	1	4052	1341	5391	0	4900	65.66	100	75.14	midasin [Zerene cesonia]
Heas00023	XP_041985023.1	64.74	4084	1335	105	1	4052	1339	5349	0	4842	64.74	100	74.99	midasin [Aricia agestis]
Heas00023	XP_013162741.1	64.97	4068	1368	57	1	4052	1347	5373	0	4831	64.97	100	74.95	PREDICTED: midasin-like [Papilio xuthus]
Heas00023	XP_045537536.1	64.97	4068	1375	50	1	4052	1347	5380	0	4795	64.97	100	74.98	midasin [Papilio machaon]
Heas00023	XP_030025783.1	63.04	4075	1443	63	1	4052	1340	5374	0	4786	63.04	100	75.08	midasin [Manduca sexta] &gt;KAG6451200.1 hypothetical protein O3G_MSEX006995 [Manduca sexta]
Heas00023	XP_026729188.1	63.84	4076	1415	59	1	4052	1345	5385	0	4736	63.84	100	75.04	midasin isoform X2 [Trichoplusia ni]
Heas00024	XP_026495557.1	75.43	4123	891	122	14	4040	134	4230	0	5020	75.43	99.68	96.86	protein split ends isoform X1 [Vanessa tameamea]
Heas00024	XP_046969369.1	74.87	4123	916	120	14	4040	134	4232	0	5015	74.87	99.68	96.86	protein split ends-like isoform X1 [Vanessa cardui]
Heas00024	XP_047535248.1	75.38	4122	895	120	14	4040	134	4230	0	5014	75.38	99.68	96.86	protein split ends isoform X1 [Vanessa atalanta]
Heas00024	XP_026495558.1	74.97	4123	891	141	14	4040	134	4211	0	4975	74.97	99.68	96.84	protein split ends isoform X2 [Vanessa tameamea]
Heas00024	XP_046969370.1	74.39	4123	917	139	14	4040	134	4213	0	4970	74.39	99.68	96.84	protein split ends-like isoform X2 [Vanessa cardui]
Heas00024	XP_047535249.1	74.92	4122	895	139	14	4040	134	4211	0	4970	74.92	99.68	96.84	protein split ends isoform X2 [Vanessa atalanta]
Heas00024	XP_045451207.1	73.75	3893	851	171	153	3945	221	4042	0	4526	73.75	93.89	94.39	protein split ends-like [Melitaea cinxia]
Heas00024	XP_046969371.1	73.25	3832	905	120	14	3749	134	3941	0	4456	73.25	92.48	95.63	protein split ends-like isoform X3 [Vanessa cardui]
Heas00024	XP_045775139.1	64.77	4232	1195	296	15	4040	135	4276	0	4205	64.77	99.65	96.87	protein split ends isoform X5 [Maniola jurtina]
Heas00024	XP_045775138.1	64.73	4236	1194	300	15	4040	135	4280	0	4201	64.73	99.65	96.87	protein split ends isoform X4 [Maniola jurtina]
Heas00024	XP_045775134.1	64.44	4255	1194	319	15	4040	135	4299	0	4194	64.44	99.65	96.88	protein split ends isoform X1 [Maniola jurtina]
Heas00024	XP_045775140.1	64.44	4255	1194	319	15	4040	30	4194	0	4194	64.44	99.65	99.31	protein split ends isoform X6 [Maniola jurtina]
Heas00024	XP_045775141.1	64.48	4246	1189	319	24	4040	1	4156	0	4185	64.48	99.43	100	protein split ends isoform X7 [Maniola jurtina] &gt;XP_045775142.1 protein split ends isoform X7 [Maniola jurtina]
Heas00024	XP_045775135.1	64.33	4253	1190	327	15	4040	135	4287	0	4180	64.33	99.65	96.87	protein split ends isoform X2 [Maniola jurtina]
Heas00024	XP_045775144.1	64.32	4232	1195	315	15	4040	135	4257	0	4159	64.32	99.65	96.85	protein split ends isoform X9 [Maniola jurtina]
Heas00024	CAH0725719.1	61.22	4721	1040	791	13	4040	3	4625	0	4157	61.22	99.7	99.96	unnamed protein product, partial [Brenthis ino]
Heas00024	CAH0725720.1	61.11	4729	1040	799	13	4040	3	4633	0	4150	61.11	99.7	99.96	unnamed protein product, partial [Brenthis ino]
Heas00024	XP_039756428.1	65.39	4167	1198	244	15	4040	135	4198	0	4150	65.39	99.65	96.81	protein split ends isoform X1 [Pararge aegeria]
Heas00024	XP_039756433.1	65.39	4167	1198	244	15	4040	30	4093	0	4150	65.39	99.65	99.29	protein split ends isoform X5 [Pararge aegeria]
Heas00024	XP_045775136.1	64	4255	1194	338	15	4040	135	4280	0	4147	64	99.65	96.87	protein split ends isoform X3 [Maniola jurtina]
Heas00025	XP_047544112.1	48.37	4203	1684	486	77	4021	1	3975	0	2962	48.37	98.11	100	uncharacterized protein LOC125076167 [Vanessa atalanta] &gt;XP_047544113.1 uncharacterized protein LOC125076167 [Vanessa atalanta] &gt;XP_047544114.1 uncharacterized protein LOC125076167 [Vanessa atalanta]
Heas00025	XP_045458155.1	48.99	4158	1639	482	77	4021	1	3889	0	2927	48.99	98.11	100	uncharacterized protein LOC123668468 [Melitaea cinxia]
Heas00025	XP_026500728.1	47.77	4199	1713	480	77	4021	1	3973	0	2924	47.77	98.11	100	uncharacterized protein LOC113404148 [Vanessa tameamea] &gt;XP_026500729.1 uncharacterized protein LOC113404148 [Vanessa tameamea]
Heas00025	XP_046976828.1	47.96	4189	1718	462	77	4021	1	3971	0	2922	47.96	98.11	100	uncharacterized protein LOC124542928 [Vanessa cardui] &gt;XP_046976829.1 uncharacterized protein LOC124542928 [Vanessa cardui]
Heas00025	CAH0716731.1	44.17	4240	1801	566	27	4021	55	3973	0	2543	44.17	99.35	98.64	unnamed protein product, partial [Brenthis ino]
Heas00025	XP_045783830.1	41.82	4237	1827	638	77	4021	1	3891	0	2224	41.82	98.11	100	uncharacterized protein LOC123880015 isoform X1 [Maniola jurtina] &gt;XP_045783831.1 uncharacterized protein LOC123880015 isoform X1 [Maniola jurtina]
Heas00025	XP_034839514.1	40.73	4245	1846	670	77	4021	1	3875	0	2190	40.73	98.11	100	uncharacterized protein LOC117995637 [Maniola hyperantus]
Heas00025	XP_045783832.1	40.72	4197	1791	697	77	4021	1	3752	0	2084	40.72	98.11	100	uncharacterized protein LOC123880015 isoform X2 [Maniola jurtina]
Heas00025	CAG9558003.1	38.68	4237	1953	645	47	4020	31	3885	0	2011	38.68	98.83	99.18	unnamed protein product [Danaus chrysippus]
Heas00025	OWR41983.1	38.67	4246	2002	602	27	4020	15	3910	0	2010	38.67	99.33	99.59	hypothetical protein KGM_202983 [Danaus plexippus plexippus]
Heas00025	XP_032526455.1	38.51	4194	1985	594	77	4020	1	3850	0	1972	38.51	98.09	99.95	uncharacterized protein LOC116777172 isoform X1 [Danaus plexippus plexippus]
Heas00025	XP_039763664.1	36.45	4571	1952	953	77	4021	1	4244	0	1906	36.45	98.11	100	uncharacterized protein LOC120636305 isoform X2 [Pararge aegeria]
Heas00025	XP_023937518.1	36.53	4353	1937	826	77	4021	1	3935	0	1787	36.53	98.11	100	uncharacterized protein LOC112045535 isoform X1 [Bicyclus anynana]
Heas00025	XP_039763663.1	35.62	4528	1910	1005	77	4021	1	4106	0	1776	35.62	98.11	100	uncharacterized protein LOC120636305 isoform X1 [Pararge aegeria]
Heas00025	RVE53093.1	37.95	4400	2050	680	30	4021	32	4159	0	1749	37.95	99.28	99.25	hypothetical protein evm_002190 [Chilo suppressalis]
Heas00025	XP_031767303.1	36.57	4424	2065	741	30	4021	19	4133	0	1728	36.57	99.28	99.56	uncharacterized protein LOC113521629 isoform X1 [Galleria mellonella]
Heas00025	XP_038216362.1	37.33	4168	2018	594	77	4021	1	3797	0	1726	37.33	98.11	100	uncharacterized protein LOC119835539 isoform X1 [Zerene cesonia]
Heas00025	XP_038216363.1	36.99	4166	1987	638	77	4021	1	3749	0	1691	36.99	98.11	100	uncharacterized protein LOC119835539 isoform X2 [Zerene cesonia]
Heas00025	XP_045510451.1	36.95	4235	1953	717	77	4021	1	3808	0	1683	36.95	98.11	100	uncharacterized protein LOC123705615 isoform X1 [Colias croceus]
Heas00025	XP_026763026.1	36.3	4375	2048	739	77	4021	1	4066	0	1680	36.3	98.11	100	uncharacterized protein LOC113521629 isoform X2 [Galleria mellonella] &gt;XP_031767304.1 uncharacterized protein LOC113521629 isoform X2 [Galleria mellonella]
Heas00026	QSG30415.1	54.51	4150	559	1329	1	4015	1	2956	0	1823	54.51	100	100	SAXO downstream of blistered [Kallima inachus]
Heas00026	XP_026493957.1	63	4154	552	985	1	4015	1	3308	0	1785	63	100	100	titin isoform X1 [Vanessa tameamea]
Heas00026	XP_026493967.1	60.91	4154	552	1072	1	4015	1	3221	0	1785	60.91	100	100	uncharacterized protein LOC113399123 isoform X2 [Vanessa tameamea]
Heas00026	XP_047536594.1	74.32	4342	536	579	1	4015	1	4090	0	1743	74.32	100	100	titin isoform X2 [Vanessa atalanta]
Heas00026	XP_047536593.1	72.86	4429	536	666	1	4015	1	4177	0	1709	72.86	100	100	titin isoform X1 [Vanessa atalanta]
Heas00026	XP_045452809.1	74.39	4279	628	468	1	4014	1	4076	0	1629	74.39	99.98	100	titin [Melitaea cinxia]
Heas00026	XP_046969992.1	70.25	4601	536	833	1	4015	1	4354	0	1616	70.25	100	100	titin [Vanessa cardui]
Heas00026	CAH2266962.1	74.19	1085	245	35	1	1060	1	1075	0	1402	74.19	26.4	24.98	jg6663 [Pararge aegeria aegeria]
Heas00026	XP_039758923.1	74.19	1085	245	35	1	1060	1	1075	0	1402	74.19	26.4	23.66	titin [Pararge aegeria]
Heas00026	CAH0713353.1	67.8	4463	821	616	1	4012	1	4298	0	1399	67.8	99.93	99.95	unnamed protein product, partial [Brenthis ino]
Heas00026	XP_045777216.1	76.44	1074	229	24	1	1060	1	1064	0	1387	76.44	26.4	26.33	titin isoform X6 [Maniola jurtina]
Heas00026	XP_045777218.1	76.44	1074	229	24	1	1060	1	1064	0	1387	76.44	26.4	26.91	titin isoform X8 [Maniola jurtina]
Heas00026	XP_045777214.1	76.44	1074	229	24	1	1060	1	1064	0	1387	76.44	26.4	25.78	titin isoform X4 [Maniola jurtina]
Heas00026	XP_045777212.1	76.44	1074	229	24	1	1060	1	1064	0	1387	76.44	26.4	25.6	titin isoform X2 [Maniola jurtina]
Heas00026	XP_045777211.1	76.44	1074	229	24	1	1060	1	1064	0	1387	76.44	26.4	25.42	titin isoform X1 [Maniola jurtina]
Heas00026	XP_045777215.1	76.44	1074	229	24	1	1060	1	1064	0	1387	76.44	26.4	26.33	titin isoform X5 [Maniola jurtina]
Heas00026	XP_045777217.1	76.44	1074	229	24	1	1060	1	1064	0	1387	76.44	26.4	26.91	titin isoform X7 [Maniola jurtina]
Heas00026	XP_045777213.1	76.44	1074	229	24	1	1060	1	1064	0	1387	76.44	26.4	25.61	titin isoform X3 [Maniola jurtina]
Heas00026	XP_034835646.1	73.46	1074	261	24	1	1060	1	1064	0	1353	73.46	26.4	26.98	titin-like [Maniola hyperantus]
Heas00026	XP_023937011.1	73.25	1073	269	18	1	1060	1	1068	0	1353	73.25	26.4	24.61	titin-like isoform X1 [Bicyclus anynana]
Heas00027	XP_047539042.1	71.71	4065	1082	68	1	4010	1	4052	0	5768	71.71	100	100	ATP-binding cassette sub-family A member 13 [Vanessa atalanta]
Heas00027	XP_046971050.1	71.37	4062	1095	68	1	4010	1	4046	0	5725	71.37	100	100	uncharacterized protein LOC124538088 [Vanessa cardui]
Heas00027	XP_039748014.1	65.5	4061	1344	57	1	4010	1	4055	0	5285	65.5	100	100	uncharacterized protein LOC120625135 [Pararge aegeria]
Heas00027	XP_045453556.1	58.15	4829	1188	833	1	4010	1	4815	0	5271	58.15	100	100	LOW QUALITY PROTEIN: uncharacterized protein LOC123662805 [Melitaea cinxia]
Heas00027	XP_023950827.1	64.42	4059	1387	57	3	4010	2	4054	0	5197	64.42	99.95	99.98	uncharacterized protein LOC112055070 [Bicyclus anynana]
Heas00027	CAH2238642.1	64.81	3856	1301	56	23	3827	1	3851	0	4988	64.81	94.89	99.36	jg23217, partial [Pararge aegeria aegeria]
Heas00027	CAH0718886.1	62.37	3890	1383	81	1	3823	1	3876	0	4836	62.37	95.34	99.97	unnamed protein product, partial [Brenthis ino]
Heas00027	XP_045778783.1	59.74	4054	1173	459	1	4010	1	3639	0	4651	59.74	100	100	phospholipid-transporting ATPase ABCA1 [Maniola jurtina]
Heas00027	CAG9571990.1	56.52	4075	1644	128	1	4010	1	4012	0	4448	56.52	100	100	unnamed protein product [Danaus chrysippus]
Heas00027	XP_032522878.1	56.3	4082	1651	133	1	4010	1	4021	0	4444	56.3	100	100	LOW QUALITY PROTEIN: uncharacterized protein LOC116774299 [Danaus plexippus plexippus]
Heas00027	CAG5057857.1	55.74	4083	1715	92	1	4010	40	4103	0	4429	55.74	100	99.05	unnamed protein product [Parnassius apollo]
Heas00027	XP_021195944.1	54.67	4072	1760	86	1	4010	1	4048	0	4375	54.67	100	100	uncharacterized protein LOC110380322 isoform X1 [Helicoverpa armigera] &gt;XP_021195945.1 uncharacterized protein LOC110380322 isoform X1 [Helicoverpa armigera]
Heas00027	XP_047027400.1	54.69	4074	1756	90	1	4010	1	4048	0	4371	54.69	100	100	uncharacterized protein LOC124635538 [Helicoverpa zea]
Heas00027	PZC73728.1	54.64	4074	1760	88	1	4010	1	4050	0	4370	54.64	100	100	hypothetical protein B5X24_HaOG200326 [Helicoverpa armigera]
Heas00027	XP_034836682.1	65.7	3367	1101	54	694	4010	2	3364	0	4365	65.7	82.72	99.97	phospholipid-transporting ATPase ABCA1 [Maniola hyperantus]
Heas00027	XP_022823388.1	53.74	4088	1784	107	1	4010	1	4059	0	4308	53.74	100	100	uncharacterized protein LOC111354274 [Spodoptera litura]
Heas00027	KAF9412120.1	53.89	4092	1776	111	1	4010	1	4063	0	4303	53.89	100	100	hypothetical protein HW555_009296 [Spodoptera exigua]
Heas00027	XP_035443488.1	53.69	4081	1796	94	1	4010	1	4058	0	4301	53.69	100	100	uncharacterized protein LOC118271498 [Spodoptera frugiperda] &gt;XP_035443489.1 uncharacterized protein LOC118271498 [Spodoptera frugiperda]
Heas00027	XP_035443490.1	53.58	4082	1799	96	1	4010	1	4058	0	4288	53.58	100	100	uncharacterized protein LOC118271499 isoform X1 [Spodoptera frugiperda] &gt;XP_035443491.1 uncharacterized protein LOC118271499 isoform X2 [Spodoptera frugiperda]
Heas00027	XP_026736205.1	55.48	3951	1665	94	1	3885	1	3923	0	4281	55.48	96.88	99.42	uncharacterized protein LOC113499839 [Trichoplusia ni]
Heas00028	XP_026496689.1	58.81	3438	1138	278	42	3307	1	3332	0	3516	58.81	82.35	56.11	muscle M-line assembly protein unc-89-like [Vanessa tameamea]
Heas00028	XP_047544106.1	53.6	3776	1163	589	42	3307	1	3697	0	3388	53.6	82.35	58.44	titin-like isoform X1 [Vanessa atalanta]
Heas00028	XP_047544107.1	53.18	3740	1162	589	78	3307	23	3683	0	3313	53.18	81.44	58	muscle M-line assembly protein unc-89-like isoform X2 [Vanessa atalanta]
Heas00028	XP_046976836.1	51.98	3819	1233	601	42	3309	1	3769	0	3304	51.98	82.4	57.12	titin-like isoform X1 [Vanessa cardui]
Heas00028	XP_046976837.1	51.55	3783	1232	601	78	3309	23	3755	0	3229	51.55	81.49	56.7	titin-like isoform X2 [Vanessa cardui]
Heas00028	XP_034839612.1	48.2	3583	1328	528	42	3293	1	3386	0	2713	48.2	82	53.44	uncharacterized protein LOC117995729 [Maniola hyperantus]
Heas00028	XP_045784051.1	46.76	3623	1351	578	42	3310	1	3399	0	2667	46.76	82.43	56.69	titin homolog [Maniola jurtina]
Heas00028	XP_039763671.1	48.63	3401	1468	279	30	3251	3	3303	0	2567	48.63	81.24	51.19	uncharacterized protein LOC120636311 [Pararge aegeria]
Heas00028	XP_045458053.1	49.83	3295	879	774	78	3314	23	2601	0	2566	49.83	81.62	43.67	titin homolog [Melitaea cinxia]
Heas00028	CAH0716294.1	40.92	4396	1334	1263	78	3251	56	4410	0	2553	40.92	80.03	61.07	unnamed protein product, partial [Brenthis ino]
Heas00028	XP_021192158.1	44.94	3723	1438	612	42	3253	1	3622	0	2527	44.94	80.99	51.11	LOW QUALITY PROTEIN: titin homolog [Helicoverpa armigera]
Heas00028	CAG9558595.1	48.56	3357	1374	353	62	3249	9	3181	0	2525	48.56	80.38	51.71	unnamed protein product [Danaus chrysippus]
Heas00028	OWR50433.1	48.77	3285	1389	294	42	3249	1	3068	0	2517	48.77	80.89	51.26	Stretchin-Mlck isoform A [Danaus plexippus plexippus]
Heas00028	XP_023937953.1	45.66	3528	1539	378	19	3251	16	3460	0	2509	45.66	81.52	52.76	muscle M-line assembly protein unc-89-like isoform X1 [Bicyclus anynana]
Heas00028	CAG5003245.1	46.35	3476	1577	288	42	3331	1	3374	0	2477	46.35	82.96	50.49	unnamed protein product [Parnassius apollo]
Heas00028	XP_032526661.1	45.89	3541	1408	508	42	3249	1	3366	0	2457	45.89	80.89	53.56	titin homolog isoform X1 [Danaus plexippus plexippus]
Heas00028	KAG7313055.1	45.73	3348	1536	281	42	3256	1	3200	0	2444	45.73	81.06	48.75	hypothetical protein JYU34_000136 [Plutella xylostella]
Heas00028	CAG5003249.1	46.1	3440	1566	288	78	3331	22	3359	0	2419	46.1	82.05	50.06	unnamed protein product [Parnassius apollo]
Heas00028	XP_023937954.1	45.06	3469	1528	378	78	3251	23	3408	0	2407	45.06	80.03	52.28	muscle M-line assembly protein unc-89-like isoform X2 [Bicyclus anynana]
Heas00028	XP_032526662.1	45.47	3521	1411	509	62	3249	9	3353	0	2399	45.47	80.38	53.33	titin homolog isoform X2 [Danaus plexippus plexippus]
Heas00029	XP_046961293.1	90.45	4054	222	165	1	3957	1	3986	0	7300	90.45	100	100	dynein axonemal heavy chain 7 [Vanessa cardui]
Heas00029	XP_045457545.1	89.29	4054	269	165	1	3957	1	3986	0	7207	89.29	100	100	dynein axonemal heavy chain 7 [Melitaea cinxia]
Heas00029	XP_023949461.1	88.77	4044	299	155	1	3957	1	3976	0	7164	88.77	100	100	dynein heavy chain 7, axonemal [Bicyclus anynana]
Heas00029	XP_045762158.1	88.48	4045	311	155	1	3957	1	3978	0	7153	88.48	100	100	dynein axonemal heavy chain 7 isoform X1 [Maniola jurtina]
Heas00029	XP_045762166.1	88.26	4055	311	165	1	3957	1	3988	0	7145	88.26	100	100	dynein axonemal heavy chain 7 isoform X2 [Maniola jurtina]
Heas00029	XP_034827003.1	88.23	4045	320	156	1	3957	1	3977	0	7139	88.23	100	100	dynein heavy chain 7, axonemal [Maniola hyperantus]
Heas00029	XP_039765197.1	88.33	4054	308	165	1	3957	1	3986	0	7133	88.33	100	100	dynein heavy chain 7, axonemal [Pararge aegeria]
Heas00029	XP_032510570.1	88.23	4045	318	158	1	3957	1	3975	0	7120	88.23	100	100	LOW QUALITY PROTEIN: dynein heavy chain 7, axonemal [Danaus plexippus plexippus]
Heas00029	CAG9566599.1	88.08	4045	324	158	1	3957	1	3975	0	7113	88.08	100	100	unnamed protein product [Danaus chrysippus]
Heas00029	XP_045510942.1	87.27	4055	351	165	1	3957	1	3988	0	7077	87.27	100	100	dynein axonemal heavy chain 7 [Colias croceus]
Heas00029	CAF4786165.1	87.32	4045	358	155	1	3957	1	3978	0	7073	87.32	100	100	unnamed protein product [Pieris macdunnoughi]
Heas00029	CAF4786182.1	87.17	4052	358	162	1	3957	1	3985	0	7066	87.17	100	100	unnamed protein product [Pieris macdunnoughi]
Heas00029	OWR53258.1	88.15	4018	315	161	29	3957	1	3946	0	7065	88.15	99.29	100	Dynein-1-beta heavy chain [Danaus plexippus plexippus]
Heas00029	XP_045486521.1	87.15	4055	356	165	1	3957	1	3988	0	7060	87.15	100	100	dynein axonemal heavy chain 7 [Pieris rapae]
Heas00029	XP_047515102.1	87.13	4055	356	166	1	3957	1	3987	0	7060	87.13	100	100	dynein axonemal heavy chain 7 [Pieris napi]
Heas00029	XP_038223422.1	87.22	4029	347	168	29	3957	1	3961	0	7026	87.22	99.29	100	dynein heavy chain 7, axonemal [Zerene cesonia]
Heas00029	XP_013201186.1	86.37	4050	392	160	1	3957	1	3983	0	6995	86.37	100	100	PREDICTED: dynein heavy chain 7, axonemal [Amyelois transitella]
Heas00029	XP_028155786.1	86.5	4059	379	169	1	3957	1	3992	0	6985	86.5	100	100	dynein heavy chain 7, axonemal [Ostrinia furnacalis]
Heas00029	XP_037866676.1	86.26	4048	397	159	1	3957	2	3981	0	6967	86.26	100	99.97	dynein heavy chain 7, axonemal isoform X2 [Bombyx mori]
Heas00029	XP_037866675.1	86.05	4058	397	169	1	3957	2	3991	0	6959	86.05	100	99.97	dynein heavy chain 7, axonemal isoform X1 [Bombyx mori]
Heas00030	CAH0716659.1	58.86	4016	1529	123	1	3936	1	3973	0	4535	58.86	100	100	unnamed protein product, partial [Brenthis ino]
Heas00030	CAH0716660.1	58.34	4016	1516	157	1	3936	1	3939	0	4490	58.34	100	100	unnamed protein product, partial [Brenthis ino]
Heas00030	XP_045458176.1	57.89	4146	1508	238	1	3936	1	4118	0	4488	57.89	100	100	vacuolar protein sorting-associated protein 13B [Melitaea cinxia]
Heas00030	XP_045784582.1	58.3	3988	1565	98	1	3936	3	3944	0	4413	58.3	100	99.95	vacuolar protein sorting-associated protein 13B [Maniola jurtina]
Heas00030	XP_034839520.1	57.35	3984	1528	171	1	3936	1	3861	0	4336	57.35	100	100	vacuolar protein sorting-associated protein 13B [Maniola hyperantus]
Heas00030	XP_046976676.1	56.97	3995	1621	98	1	3936	1	3956	0	4309	56.97	100	100	LOW QUALITY PROTEIN: vacuolar protein sorting-associated protein 13B [Vanessa cardui]
Heas00030	CAG9558247.1	55.8	3991	1654	110	1	3936	1	3936	0	4240	55.8	100	100	unnamed protein product [Danaus chrysippus]
Heas00030	XP_032526385.1	55.59	3981	1663	105	1	3936	1	3921	0	4228	55.59	100	100	uncharacterized protein LOC116777123 [Danaus plexippus plexippus]
Heas00030	XP_047543539.1	54.68	3996	1714	97	1	3936	1	3959	0	4169	54.68	100	100	vacuolar protein sorting-associated protein 13B [Vanessa atalanta] &gt;XP_047543540.1 vacuolar protein sorting-associated protein 13B [Vanessa atalanta]
Heas00030	XP_026497172.1	53.95	4013	1725	123	1	3936	1	3967	0	4104	53.95	100	100	vacuolar protein sorting-associated protein 13B [Vanessa tameamea]
Heas00030	XP_038216589.1	53.57	4021	1712	155	1	3936	1	3951	0	3941	53.57	100	100	uncharacterized protein LOC119835687 [Zerene cesonia]
Heas00030	XP_045509463.1	52.87	4006	1747	141	1	3936	1	3935	0	3914	52.87	100	100	uncharacterized protein LOC123704979 [Colias croceus]
Heas00030	KAG6459376.1	51.84	4028	1796	144	1	3936	1	3976	0	3886	51.84	100	100	hypothetical protein O3G_MSEX011352 [Manduca sexta]
Heas00030	KAG6459377.1	51.82	3946	1760	141	1	3857	1	3894	0	3809	51.82	97.99	99.87	hypothetical protein O3G_MSEX011352 [Manduca sexta]
Heas00030	XP_039763147.1	51.74	4001	1746	185	5	3936	7	3891	0	3793	51.74	99.9	99.85	uncharacterized protein LOC120635992 [Pararge aegeria]
Heas00030	XP_037868633.1	49.42	4039	1854	189	1	3936	1	3953	0	3618	49.42	100	100	uncharacterized protein LOC101746464 isoform X1 [Bombyx mori] &gt;XP_037868634.1 uncharacterized protein LOC101746464 isoform X1 [Bombyx mori] &gt;XP_037868639.1 uncharacterized protein LOC101746464 isoform X1 [Bombyx mori]
Heas00030	XP_037868646.1	49.39	4039	1854	190	1	3936	1	3952	0	3612	49.39	100	100	uncharacterized protein LOC101746464 isoform X2 [Bombyx mori]
Heas00030	XP_037868655.1	49.28	4036	1833	214	1	3936	1	3922	0	3610	49.28	100	100	uncharacterized protein LOC101746464 isoform X4 [Bombyx mori]
Heas00030	XP_028038502.1	49.36	4036	1830	214	1	3936	1	3922	0	3607	49.36	100	100	uncharacterized protein LOC114249216 [Bombyx mandarina]
Heas00030	XP_037868652.1	49.29	4035	1844	202	1	3936	1	3932	0	3603	49.29	100	100	uncharacterized protein LOC101746464 isoform X3 [Bombyx mori]
Heas00031	XP_046962825.1	78.9	3972	398	440	1	3935	1	3569	0	5883	78.9	100	100	WD repeat and FYVE domain-containing protein 3 isoform X2 [Vanessa cardui]
Heas00031	XP_046962824.1	78.86	3973	399	441	1	3935	1	3570	0	5876	78.86	100	100	WD repeat and FYVE domain-containing protein 3 isoform X1 [Vanessa cardui]
Heas00031	XP_047530104.1	78.76	3973	404	440	1	3935	1	3571	0	5874	78.76	100	100	WD repeat and FYVE domain-containing protein 3 isoform X2 [Vanessa atalanta]
Heas00031	XP_047530103.1	78.71	3974	405	441	1	3935	1	3572	0	5868	78.71	100	100	WD repeat and FYVE domain-containing protein 3 isoform X1 [Vanessa atalanta]
Heas00031	XP_046962826.1	78.53	3973	399	454	1	3935	1	3557	0	5839	78.53	100	100	WD repeat and FYVE domain-containing protein 3 isoform X3 [Vanessa cardui]
Heas00031	XP_047530105.1	78.38	3974	405	454	1	3935	1	3559	0	5830	78.38	100	100	WD repeat and FYVE domain-containing protein 3 isoform X3 [Vanessa atalanta]
Heas00031	XP_046962827.1	78.38	3969	396	462	1	3935	1	3541	0	5828	78.38	100	100	WD repeat and FYVE domain-containing protein 3 isoform X4 [Vanessa cardui]
Heas00031	XP_047530106.1	78.24	3970	402	462	1	3935	1	3543	0	5819	78.24	100	100	WD repeat and FYVE domain-containing protein 3 isoform X4 [Vanessa atalanta]
Heas00031	XP_046962828.1	78.1	3968	395	474	1	3935	1	3527	0	5797	78.1	100	100	WD repeat and FYVE domain-containing protein 3 isoform X5 [Vanessa cardui]
Heas00031	XP_047530109.1	77.95	3969	401	474	1	3935	1	3529	0	5788	77.95	100	100	WD repeat and FYVE domain-containing protein 3 isoform X7 [Vanessa atalanta]
Heas00031	XP_045768284.1	76.73	3966	479	444	1	3932	1	3556	0	5723	76.73	99.92	99.92	WD repeat and FYVE domain-containing protein 3 isoform X7 [Maniola jurtina]
Heas00031	XP_045768282.1	76.53	3976	479	454	1	3932	1	3566	0	5715	76.53	99.92	99.92	WD repeat and FYVE domain-containing protein 3 isoform X5 [Maniola jurtina]
Heas00031	XP_045768279.1	76.42	3982	479	460	1	3932	1	3572	0	5712	76.42	99.92	99.92	WD repeat and FYVE domain-containing protein 3 isoform X3 [Maniola jurtina]
Heas00031	XP_045768277.1	76.23	3992	479	470	1	3932	1	3582	0	5704	76.23	99.92	99.92	WD repeat and FYVE domain-containing protein 3 isoform X1 [Maniola jurtina]
Heas00031	XP_023936859.1	76.17	3986	487	463	1	3935	1	3574	0	5703	76.17	100	100	WD repeat and FYVE domain-containing protein 3 [Bicyclus anynana]
Heas00031	XP_045768278.1	76.22	3991	480	469	1	3932	1	3581	0	5703	76.22	99.92	99.92	WD repeat and FYVE domain-containing protein 3 isoform X2 [Maniola jurtina]
Heas00031	XP_034827245.1	76.3	3970	495	446	1	3935	1	3559	0	5703	76.3	100	100	WD repeat and FYVE domain-containing protein 3 isoform X3 [Maniola hyperantus]
Heas00031	XP_039750993.1	76.42	3965	500	435	1	3935	1	3560	0	5698	76.42	100	100	WD repeat and FYVE domain-containing protein 3 isoform X2 [Pararge aegeria]
Heas00031	XP_034827244.1	76.11	3980	495	456	1	3935	1	3569	0	5695	76.11	100	100	WD repeat and FYVE domain-containing protein 3 isoform X2 [Maniola hyperantus]
Heas00031	XP_034827243.1	75.99	3986	495	462	1	3935	1	3575	0	5693	75.99	100	100	WD repeat and FYVE domain-containing protein 3 isoform X1 [Maniola hyperantus]
Heas00032	XP_046961667.1	92.27	3932	304	0	1	3932	1	3932	0	7358	92.27	100	100	dynein axonemal heavy chain 12 [Vanessa cardui]
Heas00032	XP_047544145.1	91.79	3933	322	1	1	3932	1	3933	0	7324	91.79	100	100	dynein axonemal heavy chain 12 [Vanessa atalanta]
Heas00032	XP_026487662.1	91.69	3933	326	1	1	3932	1	3933	0	7316	91.69	100	100	dynein heavy chain 12, axonemal [Vanessa tameamea]
Heas00032	XP_045458768.1	90.79	3932	362	0	1	3932	1	3932	0	7266	90.79	100	100	dynein axonemal heavy chain 12 [Melitaea cinxia]
Heas00032	CAH0725946.1	90.67	3932	367	0	1	3932	1	3932	0	7252	90.67	100	100	unnamed protein product, partial [Brenthis ino]
Heas00032	CAH2234965.1	89.37	3932	418	0	1	3932	1	3932	0	7160	89.37	100	100	jg10431 [Pararge aegeria aegeria]
Heas00032	XP_039764938.1	89.29	3932	421	0	1	3932	1	3932	0	7153	89.29	100	100	dynein heavy chain 12, axonemal [Pararge aegeria]
Heas00032	XP_032529833.1	89.02	3933	431	1	1	3932	1	3933	0	7135	89.02	100	100	dynein heavy chain 12, axonemal [Danaus plexippus plexippus]
Heas00032	CAG9566775.1	88.76	3933	441	1	1	3932	1	3933	0	7125	88.76	100	100	unnamed protein product [Danaus chrysippus]
Heas00032	XP_045766992.1	89.34	3932	419	0	1	3932	1	3932	0	7122	89.34	100	100	dynein axonemal heavy chain 12 [Maniola jurtina]
Heas00032	XP_034826235.1	88.73	3932	443	0	1	3932	1	3932	0	7070	88.73	100	100	dynein heavy chain 12, axonemal [Maniola hyperantus]
Heas00032	XP_028175416.1	88.15	3933	465	1	1	3932	1	3933	0	7066	88.15	100	100	dynein heavy chain 12, axonemal [Ostrinia furnacalis]
Heas00032	XP_045502195.1	88.58	3933	448	1	1	3932	1	3933	0	7042	88.58	100	100	dynein axonemal heavy chain 12 [Colias croceus]
Heas00032	XP_038211341.1	88.51	3933	451	1	1	3932	1	3933	0	7036	88.51	100	100	dynein heavy chain 12, axonemal [Zerene cesonia]
Heas00032	XP_023943952.1	88.51	3941	444	9	1	3932	1	3941	0	7033	88.51	100	100	LOW QUALITY PROTEIN: dynein heavy chain 12, axonemal-like [Bicyclus anynana]
Heas00032	XP_047525268.1	87.9	3933	475	1	1	3932	1	3933	0	7004	87.9	100	100	dynein axonemal heavy chain 12 [Pieris napi]
Heas00032	XP_022112469.2	87.69	3933	483	1	1	3932	1	3933	0	7003	87.69	100	100	dynein axonemal heavy chain 12 [Pieris rapae]
Heas00032	KAG6456525.1	87.11	3933	506	1	1	3932	1	3933	0	7000	87.11	100	100	hypothetical protein O3G_MSEX009790 [Manduca sexta]
Heas00032	XP_030030572.2	87.11	3933	506	1	1	3932	1	3933	0	6997	87.11	100	100	dynein heavy chain 12, axonemal isoform X1 [Manduca sexta]
Heas00032	CAF4805585.1	87.8	3933	479	1	1	3932	1	3933	0	6994	87.8	100	100	unnamed protein product [Pieris macdunnoughi]
Heas00033	XP_046975704.1	78.7	1089	110	122	2828	3884	333	1331	0	1587	78.7	26.94	71.51	protein son of sevenless [Vanessa cardui]
Heas00033	XP_047542636.1	76.53	1112	113	148	2828	3884	333	1351	0	1563	76.53	26.94	71.91	protein son of sevenless isoform X1 [Vanessa atalanta]
Heas00033	XP_047542637.1	75.79	1111	122	147	2828	3884	333	1350	0	1535	75.79	26.94	71.89	protein son of sevenless isoform X2 [Vanessa atalanta]
Heas00033	XP_026483575.1	77.61	1063	96	142	2828	3840	333	1303	0	1530	77.61	25.82	69.06	protein son of sevenless [Vanessa tameamea]
Heas00033	XP_045457942.1	81.96	981	128	49	2942	3878	361	1336	0	1498	81.96	23.88	69.81	protein son of sevenless [Melitaea cinxia]
Heas00033	CAH0712970.1	76.86	1033	143	96	2942	3882	298	1326	0	1475	76.86	23.99	73.19	unnamed protein product, partial [Brenthis ino]
Heas00033	XP_041971134.1	76.52	984	177	54	2942	3884	360	1330	0	1414	76.52	24.04	69.81	protein son of sevenless isoform X2 [Aricia agestis]
Heas00033	XP_041971133.1	74.88	1007	176	77	2942	3884	360	1353	0	1403	74.88	24.04	70.3	protein son of sevenless isoform X1 [Aricia agestis]
Heas00033	XP_039752328.1	72.06	1038	184	106	2942	3877	371	1404	0	1400	72.06	23.86	71.07	protein son of sevenless [Pararge aegeria]
Heas00033	CAG4949140.1	73.8	1019	182	85	2942	3884	365	1374	0	1360	73.8	24.04	69.51	unnamed protein product [Parnassius apollo]
Heas00033	XP_013177176.1	72.52	1037	195	90	2942	3897	365	1392	0	1358	72.52	24.37	71.54	PREDICTED: protein son of sevenless isoform X2 [Papilio xuthus]
Heas00033	XP_013177175.1	72.45	1038	195	91	2942	3897	365	1393	0	1357	72.45	24.37	71.56	PREDICTED: protein son of sevenless isoform X1 [Papilio xuthus]
Heas00033	XP_045770071.1	71.61	1018	209	80	2942	3884	371	1383	0	1340	71.61	24.04	69.77	protein son of sevenless-like isoform X3 [Maniola jurtina]
Heas00033	XP_045770070.1	70.12	1041	208	103	2942	3884	371	1406	0	1339	70.12	24.04	70.24	protein son of sevenless-like isoform X2 [Maniola jurtina]
Heas00033	KPI96356.1	70.37	1063	193	122	2942	3891	365	1418	0	1338	70.37	24.22	71.41	Protein son of sevenless [Papilio xuthus]
Heas00033	XP_045770069.1	69.96	1042	209	104	2942	3884	371	1407	0	1326	69.96	24.04	70.26	protein son of sevenless-like isoform X1 [Maniola jurtina]
Heas00033	XP_045538542.1	71.05	1026	193	104	2942	3871	365	1382	0	1318	71.05	23.71	70.35	protein son of sevenless [Papilio machaon]
Heas00033	CAG4949144.1	66.46	1124	187	190	2942	3884	365	1479	0	1315	66.46	24.04	71.57	unnamed protein product [Parnassius apollo]
Heas00033	XP_045508539.1	71.96	988	181	96	2942	3847	365	1338	0	1313	71.96	23.09	68.11	protein son of sevenless [Colias croceus]
Heas00033	XP_032525523.1	72.29	978	222	49	2932	3878	361	1320	0	1305	72.29	24.14	71.8	protein son of sevenless [Danaus plexippus plexippus]
Heas00034	XP_046959728.1	89.4	3953	371	48	5	3915	3	3949	0	7084	89.4	99.87	95.89	dynein axonemal heavy chain 3 [Vanessa cardui]
Heas00034	XP_047529766.1	89.2	3953	379	48	5	3915	3	3949	0	7070	89.2	99.87	95.89	dynein axonemal heavy chain 3 [Vanessa atalanta]
Heas00034	XP_045448983.1	88.29	3953	415	48	5	3915	3	3949	0	7002	88.29	99.87	95.89	dynein axonemal heavy chain 3 [Melitaea cinxia]
Heas00034	XP_045497560.1	86.01	3959	498	56	4	3915	2	3951	0	6862	86.01	99.9	95.92	dynein axonemal heavy chain 3 [Colias croceus]
Heas00034	CAF4953882.1	86.2	3957	492	54	4	3913	2	3951	0	6862	86.2	99.85	99.87	unnamed protein product [Pieris macdunnoughi]
Heas00034	XP_045520644.1	86.29	3924	485	53	39	3915	1	3918	0	6829	86.29	99	95.91	dynein axonemal heavy chain 3 [Pieris brassicae]
Heas00034	XP_022121570.2	86.19	3924	489	53	39	3915	1	3918	0	6826	86.19	99	95.91	dynein axonemal heavy chain 3 [Pieris rapae]
Heas00034	XP_023938977.1	86.17	3897	488	51	64	3915	4	3894	0	6789	86.17	98.37	95.81	dynein heavy chain 3, axonemal [Bicyclus anynana]
Heas00034	XP_039753870.1	86.51	3883	473	51	78	3915	1	3877	0	6785	86.51	98.01	95.87	dynein heavy chain 3, axonemal [Pararge aegeria]
Heas00034	XP_038212016.1	85.3	3959	514	68	4	3915	2	3939	0	6774	85.3	99.9	95.91	LOW QUALITY PROTEIN: dynein heavy chain 3, axonemal [Zerene cesonia]
Heas00034	CAG9584339.1	84.76	3957	548	55	4	3915	2	3948	0	6766	84.76	99.9	95.92	unnamed protein product [Danaus chrysippus]
Heas00034	CAG9584340.1	84.76	3957	548	55	4	3915	2	3948	0	6766	84.76	99.9	95.52	unnamed protein product [Danaus chrysippus]
Heas00034	XP_032524543.1	84.79	3957	547	55	4	3915	2	3948	0	6761	84.79	99.9	95.52	dynein heavy chain 3, axonemal isoform X1 [Danaus plexippus plexippus]
Heas00034	XP_032524551.1	84.79	3957	547	55	4	3915	2	3948	0	6761	84.79	99.9	95.92	dynein heavy chain 3, axonemal isoform X2 [Danaus plexippus plexippus]
Heas00034	OWR41319.1	84.36	3978	546	76	4	3915	2	3969	0	6759	84.36	99.9	95.94	putative Dynein beta chain ciliary [Danaus plexippus plexippus]
Heas00034	KAG6455707.1	83.94	3961	582	54	2	3915	6	3959	0	6709	83.94	99.95	97.92	hypothetical protein O3G_MSEX009350 [Manduca sexta]
Heas00034	KAG6455705.1	83.94	3961	582	54	2	3915	6	3959	0	6709	83.94	99.95	95.83	hypothetical protein O3G_MSEX009350 [Manduca sexta]
Heas00034	XP_047518117.1	86.48	3845	467	53	118	3915	1	3839	0	6684	86.48	96.99	95.83	dynein axonemal heavy chain 3 [Pieris napi]
Heas00034	XP_045535792.1	82.82	3987	603	82	4	3915	2	3981	0	6629	82.82	99.9	95.95	dynein axonemal heavy chain 3 [Papilio machaon]
Heas00034	KPJ02561.1	83.3	3947	598	61	23	3915	22	3961	0	6627	83.3	99.41	95.45	Dynein heavy chain 3, axonemal [Papilio xuthus]
Heas00035	XP_026493544.1	89.97	3898	361	30	1	3883	1	3883	0	6858	89.97	99.49	78.91	dynein heavy chain 10, axonemal [Vanessa tameamea]
Heas00035	XP_045452322.1	88.59	3927	381	67	1	3883	1	3904	0	6817	88.59	99.49	79	dynein axonemal heavy chain 10 [Melitaea cinxia]
Heas00035	XP_046970375.1	89.04	3897	365	62	1	3883	1	3849	0	6791	89.04	99.49	78.76	dynein axonemal heavy chain 10 [Vanessa cardui]
Heas00035	XP_047536544.1	89.13	3901	365	59	1	3883	1	3860	0	6777	89.13	99.49	78.81	dynein axonemal heavy chain 10 [Vanessa atalanta]
Heas00035	CAG9564154.1	86.77	3923	459	60	1	3883	1	3903	0	6675	86.77	99.49	78.99	unnamed protein product [Danaus chrysippus]
Heas00035	CAG9564155.1	86.53	3934	459	71	1	3883	1	3914	0	6667	86.53	99.49	79.04	unnamed protein product [Danaus chrysippus]
Heas00035	XP_023954487.1	86.84	3869	485	24	26	3883	31	3886	0	6599	86.84	98.85	78.31	dynein heavy chain 10, axonemal [Bicyclus anynana]
Heas00035	XP_039759586.1	85.76	3891	516	38	8	3883	13	3880	0	6586	85.76	99.31	78.65	dynein heavy chain 10, axonemal [Pararge aegeria]
Heas00035	XP_032519943.1	87.02	3859	472	29	52	3883	1	3857	0	6585	87.02	98.18	78.79	LOW QUALITY PROTEIN: dynein heavy chain 10, axonemal [Danaus plexippus plexippus]
Heas00035	XP_045502201.1	86.07	3876	490	50	22	3883	18	3857	0	6542	86.07	98.95	78.45	dynein axonemal heavy chain 10 [Colias croceus]
Heas00035	XP_045777347.1	85.82	3893	522	30	5	3883	9	3885	0	6541	85.82	99.39	78.75	dynein axonemal heavy chain 10 [Maniola jurtina]
Heas00035	CAF4809582.1	85.53	3891	529	34	12	3883	3	3878	0	6533	85.53	99.21	78.84	unnamed protein product [Pieris macdunnoughi]
Heas00035	CAF4809598.1	85.44	3895	535	32	12	3883	3	3888	0	6529	85.44	99.21	78.89	unnamed protein product [Pieris macdunnoughi]
Heas00035	XP_038211442.1	86.22	3854	491	40	43	3883	1	3827	0	6529	86.22	98.41	78.66	dynein heavy chain 10, axonemal [Zerene cesonia]
Heas00035	XP_045490492.1	84.12	3937	539	86	12	3883	18	3933	0	6521	84.12	99.21	78.78	dynein axonemal heavy chain 10, partial [Pieris rapae]
Heas00035	XP_037873597.1	85.27	3877	534	37	21	3883	16	3869	0	6508	85.27	98.98	78.54	dynein heavy chain 10, axonemal [Bombyx mori]
Heas00035	XP_034835442.1	85.2	3892	532	44	7	3883	11	3873	0	6503	85.2	99.33	78.66	dynein heavy chain 10, axonemal [Maniola hyperantus]
Heas00035	XP_045522235.1	85.19	3895	545	32	12	3883	3	3888	0	6491	85.19	99.21	78.89	dynein axonemal heavy chain 10 [Pieris brassicae]
Heas00035	RVE47735.1	85.56	3886	518	43	21	3883	245	4110	0	6485	85.56	98.98	75.11	hypothetical protein evm_007624 [Chilo suppressalis]
Heas00035	XP_037295035.1	84.52	3875	553	47	22	3883	16	3856	0	6479	84.52	98.95	78.5	dynein heavy chain 10, axonemal [Manduca sexta]
Heas00036	XP_046971633.1	88.61	4040	283	177	1	3863	1	4040	0	6929	88.61	99.9	87.54	LOW QUALITY PROTEIN: dynein beta chain, ciliary-like [Vanessa cardui]
Heas00036	XP_026489655.1	88.39	4014	315	151	1	3863	1	4014	0	6910	88.39	99.9	87.47	dynein beta chain, ciliary-like [Vanessa tameamea]
Heas00036	CAH0728442.1	87.63	4011	344	152	4	3863	10	4019	0	6904	87.63	99.82	87.29	unnamed protein product, partial [Brenthis ino]
Heas00036	XP_045452940.1	88.34	4014	316	152	1	3863	1	4013	0	6903	88.34	99.9	87.47	dynein beta chain, ciliary-like [Melitaea cinxia]
Heas00036	CAH0728441.1	87.35	4024	344	165	4	3863	10	4032	0	6895	87.35	99.82	87.32	unnamed protein product, partial [Brenthis ino]
Heas00036	CAH0728443.1	86.69	4011	335	199	4	3863	10	3972	0	6800	86.69	99.82	87.16	unnamed protein product, partial [Brenthis ino]
Heas00036	XP_045502693.1	85.78	4015	417	154	1	3863	1	4013	0	6737	85.78	99.9	87.47	dynein beta chain, ciliary-like [Colias croceus]
Heas00036	XP_038206937.1	85.88	4015	413	154	1	3863	1	4013	0	6732	85.88	99.9	87.47	dynein beta chain, ciliary-like [Zerene cesonia]
Heas00036	XP_045776572.1	85.82	4014	417	152	1	3863	1	4013	0	6728	85.82	99.9	87.47	dynein beta chain, ciliary-like [Maniola jurtina]
Heas00036	XP_023940032.1	85.66	4011	423	152	4	3863	22	4031	0	6725	85.66	99.82	87.06	dynein beta chain, ciliary-like [Bicyclus anynana]
Heas00036	XP_039757462.1	85.7	4014	423	151	1	3863	1	4014	0	6720	85.7	99.9	87.47	dynein beta chain, ciliary-like [Pararge aegeria]
Heas00036	XP_026760794.1	84.3	4014	478	152	1	3863	1	4013	0	6695	84.3	99.9	87.47	dynein beta chain, ciliary-like [Galleria mellonella]
Heas00036	XP_034834094.1	85.4	4014	434	152	1	3863	1	4013	0	6693	85.4	99.9	87.47	dynein beta chain, ciliary-like [Maniola hyperantus]
Heas00036	XP_045527512.1	84.93	4014	452	153	1	3863	1	4012	0	6679	84.93	99.9	87.46	dynein beta chain, ciliary-like [Pieris brassicae]
Heas00036	RVE55311.1	83.93	4014	493	152	1	3863	1	4013	0	6663	83.93	99.9	87.47	hypothetical protein evm_000209 [Chilo suppressalis]
Heas00036	XP_045486900.1	84.82	4013	455	154	2	3863	10	4019	0	6662	84.82	99.87	87.29	dynein beta chain, ciliary [Pieris rapae]
Heas00036	CAF4910370.1	84.98	4001	448	153	14	3863	1	3999	0	6658	84.98	99.56	87.43	unnamed protein product [Pieris macdunnoughi]
Heas00036	XP_012545240.3	84.28	4014	479	152	1	3863	1	4013	0	6648	84.28	99.9	87.47	dynein beta chain, ciliary isoform X1 [Bombyx mori]
Heas00036	XP_037876272.1	84.28	4014	479	152	1	3863	1	4013	0	6648	84.28	99.9	88.59	dynein beta chain, ciliary isoform X2 [Bombyx mori]
Heas00036	XP_028032579.1	84.18	4014	483	152	1	3863	1	4013	0	6639	84.18	99.9	87.47	dynein beta chain, ciliary-like isoform X2 [Bombyx mandarina]
Heas00037	XP_026487701.1	85.11	3775	515	47	1	3751	1	3752	0	5683	85.11	99.97	99.97	chromodomain-helicase-DNA-binding protein 7 isoform X1 [Vanessa tameamea]
Heas00037	XP_047544601.1	84.8	3770	535	38	1	3751	1	3751	0	5655	84.8	99.97	99.97	chromodomain-helicase-DNA-binding protein 7 isoform X1 [Vanessa atalanta]
Heas00037	XP_046961983.1	84.03	3769	568	34	1	3751	1	3753	0	5639	84.03	99.97	99.97	chromodomain-helicase-DNA-binding protein 7-like isoform X1 [Vanessa cardui]
Heas00037	XP_045458976.1	83.37	3764	589	37	1	3751	1	3740	0	5459	83.37	99.97	99.97	chromodomain-helicase-DNA-binding protein 7 [Melitaea cinxia]
Heas00037	CAH0726673.1	80.02	3783	690	66	1	3751	1	3749	0	5196	80.02	99.97	99.97	unnamed protein product, partial [Brenthis ino]
Heas00037	XP_026487702.1	79.55	3775	501	271	1	3751	1	3528	0	5143	79.55	99.97	99.97	chromodomain-helicase-DNA-binding protein 7 isoform X2 [Vanessa tameamea]
Heas00037	XP_047544602.1	79.23	3770	521	262	1	3751	1	3527	0	5115	79.23	99.97	99.97	chromodomain-helicase-DNA-binding protein 7 isoform X2 [Vanessa atalanta]
Heas00037	XP_046961984.1	78.46	3769	554	258	1	3751	1	3529	0	5099	78.46	99.97	99.97	chromodomain-helicase-DNA-binding protein 7-like isoform X2 [Vanessa cardui]
Heas00037	CAH2243153.1	76.5	3792	817	74	1	3748	1	3762	0	5057	76.5	99.89	99.92	jg14445 [Pararge aegeria aegeria]
Heas00037	XP_039763724.1	76.5	3792	817	74	1	3748	1	3762	0	5056	76.5	99.89	99.92	chromodomain-helicase-DNA-binding protein 7 isoform X2 [Pararge aegeria]
Heas00037	XP_039763714.1	76.46	3794	817	76	1	3748	1	3764	0	5051	76.46	99.89	99.92	chromodomain-helicase-DNA-binding protein 7 isoform X1 [Pararge aegeria]
Heas00037	XP_032529606.1	77.8	3797	747	96	1	3748	1	3750	0	5025	77.8	99.89	99.95	chromodomain-helicase-DNA-binding protein 7 isoform X1 [Danaus plexippus plexippus]
Heas00037	XP_034827502.1	77.12	3776	799	65	1	3748	1	3739	0	5023	77.12	99.89	99.92	chromodomain-helicase-DNA-binding protein 7 isoform X2 [Maniola hyperantus]
Heas00037	XP_034827494.1	77.08	3778	799	67	1	3748	1	3741	0	5018	77.08	99.89	99.92	chromodomain-helicase-DNA-binding protein 7 isoform X1 [Maniola hyperantus]
Heas00037	OWR44909.1	77.75	3797	747	98	1	3748	1	3748	0	5016	77.75	99.89	99.95	hypothetical protein KGM_214202 [Danaus plexippus plexippus]
Heas00037	XP_023955239.1	76.62	3790	808	78	1	3748	1	3754	0	5007	76.62	99.89	99.92	chromodomain-helicase-DNA-binding protein 8-like [Bicyclus anynana]
Heas00037	XP_034827510.1	76.95	3778	802	69	1	3748	1	3739	0	5000	76.95	99.89	99.92	chromodomain-helicase-DNA-binding protein 7 isoform X3 [Maniola hyperantus]
Heas00037	XP_045762222.1	76.61	3775	828	55	1	3748	1	3747	0	4999	76.61	99.89	99.92	chromodomain-helicase-DNA-binding protein 7 isoform X2 [Maniola jurtina]
Heas00037	XP_045761451.1	76.57	3777	828	57	1	3748	1	3749	0	4994	76.57	99.89	99.92	chromodomain-helicase-DNA-binding protein 7 isoform X1 [Maniola jurtina]
Heas00037	XP_039763740.1	74.84	3792	814	140	1	3748	1	3696	0	4887	74.84	99.89	99.92	chromodomain-helicase-DNA-binding protein 7 isoform X4 [Pararge aegeria]
Heas00038	XP_047543518.1	96.37	3661	98	35	1	3626	999	4659	0	6969	96.37	100	78.58	dynein axonemal heavy chain 5 [Vanessa atalanta]
Heas00038	XP_046977576.1	96.29	3661	101	35	1	3626	1029	4689	0	6966	96.29	100	78.08	dynein axonemal heavy chain 5 [Vanessa cardui]
Heas00038	XP_026499849.1	96.31	3661	100	35	1	3626	1	3661	0	6963	96.31	100	100	dynein heavy chain 5, axonemal isoform X1 [Vanessa tameamea]
Heas00038	XP_045458098.1	96.29	3661	101	35	1	3626	1	3661	0	6961	96.29	100	100	dynein axonemal heavy chain 5 [Melitaea cinxia]
Heas00038	XP_026499850.1	95.88	3661	102	49	1	3626	1	3647	0	6914	95.88	100	100	dynein heavy chain 5, axonemal isoform X2 [Vanessa tameamea]
Heas00038	XP_026499851.1	95.77	3661	96	59	1	3626	1	3637	0	6909	95.77	100	100	dynein heavy chain 5, axonemal isoform X3 [Vanessa tameamea]
Heas00038	XP_026499852.1	96.43	3610	94	35	52	3626	9	3618	0	6880	96.43	98.59	99.78	dynein heavy chain 5, axonemal isoform X4 [Vanessa tameamea]
Heas00038	XP_023942670.1	94.54	3660	165	35	2	3626	1001	4660	0	6859	94.54	99.97	78.54	dynein heavy chain 5, axonemal [Bicyclus anynana]
Heas00038	CAG9558495.1	94.4	3661	170	35	1	3626	1	3661	0	6858	94.4	100	100	unnamed protein product [Danaus chrysippus]
Heas00038	XP_026499853.1	96.5	3596	91	35	66	3626	8	3603	0	6856	96.5	98.21	99.81	dynein heavy chain 5, axonemal isoform X5 [Vanessa tameamea]
Heas00038	XP_032526974.1	94.32	3661	173	35	1	3626	1	3661	0	6853	94.32	100	100	dynein heavy chain 5, axonemal [Danaus plexippus plexippus]
Heas00038	CAG9558494.1	94.17	3671	169	45	1	3626	11	3681	0	6850	94.17	100	99.73	unnamed protein product [Danaus chrysippus]
Heas00038	XP_045784299.1	94.54	3660	165	35	2	3626	1012	4671	0	6841	94.54	99.97	78.36	dynein axonemal heavy chain 5 [Maniola jurtina]
Heas00038	CAH0716237.1	94.94	3653	126	59	9	3626	1	3629	0	6836	94.94	99.78	100	unnamed protein product, partial [Brenthis ino]
Heas00038	XP_013149432.1	93.91	3661	185	38	1	3626	10	3667	0	6814	93.91	100	99.75	PREDICTED: dynein heavy chain 5, axonemal [Papilio polytes]
Heas00038	XP_039763737.1	94.13	3660	156	59	2	3626	999	4634	0	6806	94.13	99.97	78.46	dynein heavy chain 5, axonemal [Pararge aegeria]
Heas00038	XP_047523856.1	93.69	3660	194	37	2	3626	1012	4669	0	6796	93.69	99.97	78.35	LOW QUALITY PROTEIN: dynein axonemal heavy chain 5 [Pieris napi]
Heas00038	CAF4749049.1	93.72	3660	193	37	2	3626	374	4031	0	6795	93.72	99.97	90.75	unnamed protein product [Pieris macdunnoughi]
Heas00038	CAF4749020.1	93.72	3660	193	37	2	3626	976	4633	0	6795	93.72	99.97	78.96	unnamed protein product [Pieris macdunnoughi]
Heas00038	XP_022124962.2	93.72	3660	193	37	2	3626	1000	4657	0	6791	93.72	99.97	78.55	dynein axonemal heavy chain 5 [Pieris rapae]
Heas00040	XP_046967248.1	87.14	3647	172	297	1	3581	3	3418	0	5997	87.14	100	99.94	protein unc-80 homolog [Vanessa cardui]
Heas00040	XP_026485608.1	87.5	3623	180	273	1	3581	1	3392	0	5992	87.5	100	100	protein unc-80 homolog [Vanessa tameamea]
Heas00040	XP_047531561.1	86.87	3648	181	298	1	3581	1	3417	0	5977	86.87	100	100	protein unc-80 homolog [Vanessa atalanta]
Heas00040	XP_045449283.1	85.23	3663	229	312	1	3581	1	3433	0	5881	85.23	100	100	protein unc-80 homolog [Melitaea cinxia]
Heas00040	XP_039750311.1	84.65	3608	295	259	4	3581	3	3381	0	5793	84.65	99.92	99.94	protein unc-80 homolog isoform X7 [Pararge aegeria]
Heas00040	XP_039750310.1	84.53	3613	295	264	4	3581	3	3386	0	5787	84.53	99.92	99.94	protein unc-80 homolog isoform X6 [Pararge aegeria]
Heas00040	XP_045767548.1	84.72	3607	294	257	4	3581	3	3381	0	5784	84.72	99.92	99.94	protein unc-80 homolog isoform X13 [Maniola jurtina]
Heas00040	XP_039750309.1	84.38	3618	296	269	4	3581	3	3391	0	5783	84.38	99.92	99.94	protein unc-80 homolog isoform X5 [Pararge aegeria]
Heas00040	XP_045767547.1	84.61	3612	294	262	4	3581	3	3386	0	5777	84.61	99.92	99.94	protein unc-80 homolog isoform X12 [Maniola jurtina]
Heas00040	XP_039750308.1	84.27	3623	296	274	4	3581	3	3396	0	5777	84.27	99.92	99.94	protein unc-80 homolog isoform X4 [Pararge aegeria]
Heas00040	XP_045767544.1	84.46	3617	295	267	4	3581	3	3391	0	5773	84.46	99.92	99.94	protein unc-80 homolog isoform X9 [Maniola jurtina]
Heas00040	XP_045767542.1	84.14	3632	294	282	4	3581	3	3406	0	5770	84.14	99.92	99.94	protein unc-80 homolog isoform X7 [Maniola jurtina]
Heas00040	XP_039750307.1	83.85	3641	296	292	4	3581	3	3414	0	5770	83.85	99.92	99.94	protein unc-80 homolog isoform X3 [Pararge aegeria]
Heas00040	XP_045767543.1	84.35	3622	295	272	4	3581	3	3396	0	5767	84.35	99.92	99.94	protein unc-80 homolog isoform X8 [Maniola jurtina]
Heas00040	XP_045767539.1	84.03	3637	294	287	4	3581	3	3411	0	5764	84.03	99.92	99.94	protein unc-80 homolog isoform X4 [Maniola jurtina]
Heas00040	XP_039750306.1	83.69	3648	296	299	4	3581	3	3421	0	5763	83.69	99.92	99.94	protein unc-80 homolog isoform X2 [Pararge aegeria]
Heas00040	XP_045767536.1	83.88	3642	295	292	4	3581	3	3416	0	5759	83.88	99.92	99.94	protein unc-80 homolog isoform X2 [Maniola jurtina]
Heas00040	XP_045767540.1	84.04	3635	295	285	4	3581	3	3409	0	5758	84.04	99.92	99.94	protein unc-80 homolog isoform X5 [Maniola jurtina]
Heas00040	XP_045767541.1	84.07	3634	295	284	4	3581	3	3408	0	5758	84.07	99.92	99.94	protein unc-80 homolog isoform X6 [Maniola jurtina]
Heas00040	XP_039750305.1	83.48	3656	297	307	4	3581	3	3429	0	5753	83.48	99.92	99.94	protein unc-80 homolog isoform X1 [Pararge aegeria]
Heas00042	XP_045450358.1	90.73	2762	238	18	799	3545	3	2761	0	4817	90.73	77.49	99.93	protein unc-13 homolog A [Melitaea cinxia]
Heas00042	XP_026493133.1	91.29	2754	230	10	799	3545	3	2753	0	4799	91.29	77.49	99.93	protein unc-13 homolog A isoform X4 [Vanessa tameamea]
Heas00042	XP_026493131.1	91.19	2757	230	13	799	3545	3	2756	0	4794	91.19	77.49	99.93	protein unc-13 homolog A isoform X2 [Vanessa tameamea]
Heas00042	XP_026493130.1	91.02	2761	231	17	799	3545	3	2760	0	4786	91.02	77.49	99.93	protein unc-13 homolog A isoform X1 [Vanessa tameamea]
Heas00042	XP_047532795.1	90.67	2754	247	10	799	3545	3	2753	0	4776	90.67	77.49	99.93	protein unc-13 homolog A isoform X6 [Vanessa atalanta]
Heas00042	XP_047532793.1	90.57	2757	247	13	799	3545	3	2756	0	4771	90.57	77.49	99.93	protein unc-13 homolog A isoform X4 [Vanessa atalanta]
Heas00042	XP_047532792.1	90.5	2758	248	14	799	3545	3	2757	0	4768	90.5	77.49	99.93	protein unc-13 homolog A isoform X3 [Vanessa atalanta]
Heas00042	XP_047532790.1	90.4	2761	248	17	799	3545	3	2760	0	4763	90.4	77.49	99.93	protein unc-13 homolog A isoform X1 [Vanessa atalanta]
Heas00042	XP_026493135.1	90.52	2754	251	10	799	3545	3	2753	0	4763	90.52	77.49	99.93	protein unc-13 homolog A isoform X5 [Vanessa tameamea]
Heas00042	XP_046966492.1	90.56	2754	250	10	799	3545	3	2753	0	4760	90.56	77.49	99.93	protein unc-13 homolog A isoform X3 [Vanessa cardui]
Heas00042	XP_026493132.1	90.42	2757	251	13	799	3545	3	2756	0	4758	90.42	77.49	99.93	protein unc-13 homolog A isoform X3 [Vanessa tameamea]
Heas00042	XP_039758258.1	89.86	2760	264	16	799	3545	3	2759	0	4757	89.86	77.49	99.93	protein unc-13 homolog A isoform X6 [Pararge aegeria]
Heas00042	XP_046966491.1	90.46	2757	250	13	799	3545	3	2756	0	4755	90.46	77.49	99.93	protein unc-13 homolog A isoform X2 [Vanessa cardui]
Heas00042	XP_039758256.1	89.76	2763	264	19	799	3545	3	2762	0	4752	89.76	77.49	99.93	protein unc-13 homolog A isoform X4 [Pararge aegeria]
Heas00042	XP_039758255.1	89.69	2764	265	20	799	3545	3	2763	0	4749	89.69	77.49	99.93	protein unc-13 homolog A isoform X3 [Pararge aegeria]
Heas00042	XP_046966490.1	90.29	2761	251	17	799	3545	3	2760	0	4747	90.29	77.49	99.93	protein unc-13 homolog A isoform X1 [Vanessa cardui]
Heas00042	XP_023939315.1	89.5	2762	271	19	799	3545	3	2760	0	4746	89.5	77.49	99.93	protein unc-13 homolog A-like isoform X7 [Bicyclus anynana]
Heas00042	XP_039758253.1	89.59	2767	265	23	799	3545	3	2766	0	4744	89.59	77.49	99.93	protein unc-13 homolog A isoform X1 [Pararge aegeria]
Heas00042	XP_023939314.1	89.4	2765	271	22	799	3545	3	2763	0	4741	89.4	77.49	99.93	protein unc-13 homolog A-like isoform X6 [Bicyclus anynana]
Heas00042	XP_047532796.1	89.91	2754	268	10	799	3545	3	2753	0	4740	89.91	77.49	99.93	protein unc-13 homolog A isoform X7 [Vanessa atalanta]
Heas00043	XP_047540648.1	72.84	3678	765	234	1	3540	2339	5920	0	4204	72.84	100	60.51	ankyrin-2-like isoform X1 [Vanessa atalanta]
Heas00043	XP_046974007.1	72.42	3677	800	214	1	3540	2339	5938	0	4196	72.42	100	60.63	ankyrin-2-like isoform X3 [Vanessa cardui]
Heas00043	XP_047540649.1	72.73	3678	765	238	1	3540	2339	5916	0	4195	72.73	100	60.48	ankyrin-2-like isoform X2 [Vanessa atalanta]
Heas00043	XP_046974005.1	72.31	3677	800	218	1	3540	1840	5435	0	4187	72.31	100	66.16	ankyrin-2-like isoform X1 [Vanessa cardui]
Heas00043	XP_026486271.1	72.97	3685	760	236	1	3539	2339	5933	0	4184	72.97	99.97	60.58	ankyrin-2-like isoform X1 [Vanessa tameamea]
Heas00043	XP_047540651.1	72.81	3659	761	234	1	3521	2339	5901	0	4179	72.81	99.46	60.24	ankyrin-2-like isoform X3 [Vanessa atalanta]
Heas00043	XP_026486279.1	72.86	3685	760	240	1	3539	2339	5929	0	4175	72.86	99.97	60.56	ankyrin-2-like isoform X2 [Vanessa tameamea]
Heas00043	XP_047540652.1	71.97	3678	765	266	1	3540	2339	5888	0	4137	71.97	100	60.29	ankyrin-2-like isoform X4 [Vanessa atalanta]
Heas00043	XP_046974006.1	71.55	3677	800	246	1	3540	1840	5407	0	4129	71.55	100	65.99	ankyrin-2-like isoform X2 [Vanessa cardui]
Heas00043	XP_026486287.1	72.1	3685	760	268	1	3539	2339	5901	0	4117	72.1	99.97	60.37	ankyrin-2-like isoform X3 [Vanessa tameamea]
Heas00043	XP_045456495.1	70.74	3677	828	248	1	3540	1217	4782	0	4105	70.74	100	74.57	titin homolog [Melitaea cinxia]
Heas00043	CAH0731544.1	68.62	3764	871	310	1	3540	2339	6016	0	3970	68.62	100	61.14	unnamed protein product, partial [Brenthis ino]
Heas00043	CAH0731545.1	68.52	3764	871	314	1	3540	2339	6012	0	3960	68.52	100	61.11	unnamed protein product, partial [Brenthis ino]
Heas00043	XP_023954844.1	65.94	3799	954	340	1	3540	886	4603	0	3781	65.94	100	80.77	uncharacterized protein LOC112058327 [Bicyclus anynana]
Heas00043	XP_045780029.1	64.83	3816	999	343	1	3540	2342	6090	0	3768	64.83	100	61.56	ankyrin-2-like isoform X4 [Maniola jurtina]
Heas00043	XP_045780028.1	64.83	3816	999	343	1	3540	2343	6091	0	3768	64.83	100	61.55	ankyrin-2-like isoform X3 [Maniola jurtina]
Heas00043	XP_045780026.1	64.83	3816	999	343	1	3540	2351	6099	0	3768	64.83	100	61.47	ankyrin-2-like isoform X1 [Maniola jurtina]
Heas00043	XP_045780031.1	64.73	3816	999	347	1	3540	2342	6086	0	3758	64.73	100	61.53	ankyrin-2-like isoform X6 [Maniola jurtina]
Heas00043	XP_045780027.1	64.73	3816	999	347	1	3540	2352	6096	0	3758	64.73	100	61.43	ankyrin-2-like isoform X2 [Maniola jurtina]
Heas00043	XP_034836859.1	64.66	3814	1001	347	1	3540	2351	6091	0	3751	64.66	100	61.42	ankyrin-2-like [Maniola hyperantus]
Heas00044	XP_046968040.1	64.22	1523	437	108	1	1438	1	1500	0	1501	64.22	40.66	71.56	uncharacterized protein LOC124535750 isoform X2 [Vanessa cardui]
Heas00044	XP_045453413.1	64.72	1522	425	112	1	1441	1	1491	0	1486	64.72	40.74	67.34	uncharacterized protein LOC123662644 [Melitaea cinxia]
Heas00044	XP_047539759.1	64.49	1518	443	96	1	1444	1	1496	0	1479	64.49	40.83	71.58	protein transport protein Sec16A isoform X6 [Vanessa atalanta]
Heas00044	XP_047539751.1	63.82	1523	450	101	1	1444	1	1501	0	1477	63.82	40.83	71.65	uncharacterized protein LOC125073063 isoform X5 [Vanessa atalanta]
Heas00044	XP_047539734.1	63.72	1538	442	116	1	1444	1	1516	0	1469	63.72	40.83	71.85	uncharacterized protein LOC125073063 isoform X3 [Vanessa atalanta]
Heas00044	XP_047539743.1	63.86	1533	443	111	1	1444	1	1511	0	1469	63.86	40.83	71.78	uncharacterized protein LOC125073063 isoform X4 [Vanessa atalanta]
Heas00044	XP_047539726.1	63.65	1538	443	116	1	1444	1	1516	0	1467	63.65	40.83	71.85	uncharacterized protein LOC125073063 isoform X2 [Vanessa atalanta]
Heas00044	XP_047539767.1	63.8	1533	438	117	1	1438	1	1511	0	1466	63.8	40.66	72.5	uncharacterized protein LOC125073063 isoform X7 [Vanessa atalanta]
Heas00044	XP_047539706.1	63.61	1539	443	117	1	1444	1	1517	0	1466	63.61	40.83	71.86	uncharacterized protein LOC125073063 isoform X1 [Vanessa atalanta] &gt;XP_047539715.1 uncharacterized protein LOC125073063 isoform X1 [Vanessa atalanta]
Heas00044	XP_046968073.1	62.89	1517	447	116	1	1438	1	1480	0	1430	62.89	40.66	71.29	protein transport protein Sec16A isoform X5 [Vanessa cardui]
Heas00044	XP_046968092.1	62.03	1538	447	137	1	1438	1	1501	0	1418	62.03	40.66	74.6	uncharacterized protein LOC124535750 isoform X7 [Vanessa cardui]
Heas00044	XP_046968082.1	62.03	1538	447	137	1	1438	1	1501	0	1418	62.03	40.66	72.37	uncharacterized protein LOC124535750 isoform X6 [Vanessa cardui]
Heas00044	XP_046968023.1	62.03	1538	447	137	1	1438	1	1501	0	1418	62.03	40.66	71.58	uncharacterized protein LOC124535750 isoform X1 [Vanessa cardui] &gt;XP_046968032.1 uncharacterized protein LOC124535750 isoform X1 [Vanessa cardui]
Heas00044	XP_046968049.1	62.03	1538	447	137	1	1438	1	1501	0	1418	62.03	40.66	71.96	uncharacterized protein LOC124535750 isoform X3 [Vanessa cardui] &gt;XP_046968058.1 uncharacterized protein LOC124535750 isoform X3 [Vanessa cardui]
Heas00044	XP_046968065.1	62.25	1523	452	123	1	1438	1	1485	0	1403	62.25	40.66	71.36	uncharacterized protein LOC124535750 isoform X4 [Vanessa cardui]
Heas00044	CAH0722102.1	62.85	1494	458	97	1	1440	1	1451	0	1346	62.85	40.71	65.27	unnamed protein product, partial [Brenthis ino]
Heas00044	CAH0722101.1	62.85	1494	458	97	1	1440	1	1451	0	1346	62.85	40.71	65.3	unnamed protein product, partial [Brenthis ino]
Heas00044	CAH0722099.1	62.85	1494	458	97	1	1440	1	1451	0	1346	62.85	40.71	65.86	unnamed protein product, partial [Brenthis ino]
Heas00044	XP_034840881.1	61.37	1561	449	154	1	1440	1	1528	0	1340	61.37	40.71	74.68	uncharacterized protein LOC117996853, partial [Maniola hyperantus]
Heas00044	CAH0722100.1	62.23	1509	458	112	1	1440	1	1466	0	1336	62.23	40.71	65.5	unnamed protein product, partial [Brenthis ino]
Heas00045	XP_047530917.1	88.27	3494	399	11	1	3492	1	3485	0	6048	88.27	100	100	vacuolar protein sorting-associated protein 13A-like [Vanessa atalanta]
Heas00045	XP_026488708.1	88.21	3494	401	11	1	3492	1	3485	0	6046	88.21	100	100	vacuolar protein sorting-associated protein 13A-like isoform X2 [Vanessa tameamea]
Heas00045	XP_046978129.1	87.76	3530	385	47	1	3492	1	3521	0	6042	87.76	100	100	vacuolar protein sorting-associated protein 13A-like [Vanessa cardui]
Heas00045	XP_026488707.1	87.98	3502	402	19	1	3492	1	3493	0	6036	87.98	100	100	vacuolar protein sorting-associated protein 13A-like isoform X1 [Vanessa tameamea]
Heas00045	XP_039754989.1	84.86	3507	509	22	1	3492	1	3500	0	5859	84.86	100	100	vacuolar protein sorting-associated protein 13A-like [Pararge aegeria]
Heas00045	CAH0720243.1	85.09	3495	504	17	1	3488	1	3485	0	5855	85.09	99.89	99.94	unnamed protein product, partial [Brenthis ino]
Heas00045	CAH0720244.1	84.9	3503	504	25	1	3488	1	3493	0	5848	84.9	99.89	99.94	unnamed protein product, partial [Brenthis ino]
Heas00045	XP_045449685.1	82.42	3647	468	173	1	3489	1	3632	0	5840	82.42	99.91	99.94	vacuolar protein sorting-associated protein 13A-like [Melitaea cinxia]
Heas00045	XP_045769846.1	84.74	3506	514	21	1	3492	1	3499	0	5839	84.74	100	100	vacuolar protein sorting-associated protein 13A-like isoform X3 [Maniola jurtina]
Heas00045	XP_045769845.1	84.54	3513	515	28	1	3492	1	3506	0	5834	84.54	100	100	vacuolar protein sorting-associated protein 13A-like isoform X2 [Maniola jurtina]
Heas00045	XP_045769843.1	84.55	3514	514	29	1	3492	1	3507	0	5831	84.55	100	100	vacuolar protein sorting-associated protein 13A-like isoform X1 [Maniola jurtina] &gt;XP_045769844.1 vacuolar protein sorting-associated protein 13A-like isoform X1 [Maniola jurtina]
Heas00045	XP_034828930.1	84.23	3514	525	29	1	3492	1	3507	0	5805	84.23	100	100	vacuolar protein sorting-associated protein 13A-like [Maniola hyperantus]
Heas00045	XP_023936171.1	83.97	3513	531	32	1	3488	1	3506	0	5782	83.97	99.89	99.91	vacuolar protein sorting-associated protein 13A-like [Bicyclus anynana]
Heas00045	CAG9562322.1	75.69	3497	780	70	1	3487	1	3437	0	5130	75.69	99.86	99.94	unnamed protein product [Danaus chrysippus]
Heas00045	XP_032516453.1	75.44	3498	784	75	1	3487	1	3434	0	5099	75.44	99.86	99.94	vacuolar protein sorting-associated protein 13A-like [Danaus plexippus plexippus]
Heas00045	XP_041980099.1	74.44	3502	829	66	1	3488	1	3450	0	5080	74.44	99.89	99.91	vacuolar protein sorting-associated protein 13A-like isoform X6 [Aricia agestis]
Heas00045	OWR53308.1	74.4	3547	784	124	1	3487	1	3483	0	5076	74.4	99.86	99.94	putative vacuolar protein sorting-associated [Danaus plexippus plexippus]
Heas00045	XP_041980098.1	74.4	3504	829	68	1	3488	1	3452	0	5075	74.4	99.89	99.91	vacuolar protein sorting-associated protein 13A-like isoform X5 [Aricia agestis]
Heas00045	XP_041980096.1	74.13	3517	830	80	1	3488	1	3466	0	5070	74.13	99.89	99.91	vacuolar protein sorting-associated protein 13A-like isoform X3 [Aricia agestis]
Heas00045	XP_045499068.1	73.37	3552	838	108	1	3488	1	3508	0	5070	73.37	99.89	99.94	vacuolar protein sorting-associated protein 13A-like [Colias croceus]
Heas00046	XP_047526509.1	92.57	3488	248	11	1	3480	1	3485	0	6375	92.57	100	100	protocadherin-like wing polarity protein stan [Vanessa atalanta]
Heas00046	XP_026490101.1	92.38	3491	252	14	1	3480	1	3488	0	6355	92.38	100	100	protocadherin-like wing polarity protein stan isoform X3 [Vanessa tameamea]
Heas00046	XP_026490100.1	92.3	3494	252	17	1	3480	1	3491	0	6354	92.3	100	100	protocadherin-like wing polarity protein stan isoform X2 [Vanessa tameamea]
Heas00046	XP_046960171.1	91.86	3513	250	36	1	3480	1	3510	0	6350	91.86	100	100	protocadherin-like wing polarity protein stan [Vanessa cardui]
Heas00046	XP_026490099.1	92.22	3497	252	20	1	3480	1	3494	0	6348	92.22	100	100	protocadherin-like wing polarity protein stan isoform X1 [Vanessa tameamea]
Heas00046	XP_045446352.1	91.33	3485	286	16	1	3480	1	3474	0	6262	91.33	100	100	protocadherin-like wing polarity protein stan [Melitaea cinxia]
Heas00046	CAH0728953.1	89.59	3488	339	24	1	3480	1	3472	0	6174	89.59	100	100	unnamed protein product, partial [Brenthis ino]
Heas00046	XP_045764508.1	89.18	3492	361	17	1	3480	1	3487	0	6136	89.18	100	100	protocadherin-like wing polarity protein stan [Maniola jurtina]
Heas00046	XP_034824743.1	89.06	3492	365	17	1	3480	1	3487	0	6135	89.06	100	100	protocadherin-like wing polarity protein stan [Maniola hyperantus]
Heas00046	XP_039749044.1	88.14	3492	395	19	1	3480	1	3485	0	6081	88.14	100	100	protocadherin-like wing polarity protein stan [Pararge aegeria]
Heas00046	XP_023940054.1	87.66	3477	412	17	1	3469	1	3468	0	6031	87.66	99.68	99.86	protocadherin-like wing polarity protein stan [Bicyclus anynana]
Heas00046	CAG9560674.1	85.38	3475	472	36	1	3468	1	3446	0	5881	85.38	99.66	100	unnamed protein product [Danaus chrysippus]
Heas00046	XP_021188637.1	84.75	3496	501	32	4	3480	5	3487	0	5826	84.75	99.91	99.89	protocadherin-like wing polarity protein stan isoform X1 [Helicoverpa armigera] &gt;XP_021188639.1 protocadherin-like wing polarity protein stan isoform X1 [Helicoverpa armigera]
Heas00046	XP_047020701.1	84.64	3496	504	33	4	3480	5	3486	0	5817	84.64	99.91	99.89	protocadherin-like wing polarity protein stan [Helicoverpa zea]
Heas00046	PZC79269.1	84.7	3484	501	32	4	3468	5	3475	0	5805	84.7	99.57	99.6	hypothetical protein B5X24_HaOG216535 [Helicoverpa armigera]
Heas00046	XP_035429116.1	83.57	3499	543	32	1	3480	6	3491	0	5801	83.57	100	99.86	protocadherin-like wing polarity protein stan isoform X1 [Spodoptera frugiperda] &gt;XP_035429117.1 protocadherin-like wing polarity protein stan isoform X1 [Spodoptera frugiperda]
Heas00046	XP_021188640.1	84.54	3494	487	53	4	3480	5	3462	0	5801	84.54	99.91	99.88	protocadherin-like wing polarity protein stan isoform X2 [Helicoverpa armigera]
Heas00046	XP_026739662.1	84.58	3495	503	36	8	3480	11	3491	0	5799	84.58	99.8	99.71	protocadherin-like wing polarity protein stan [Trichoplusia ni]
Heas00046	XP_035429118.1	83.49	3488	544	32	1	3469	6	3480	0	5781	83.49	99.68	99.71	protocadherin-like wing polarity protein stan isoform X2 [Spodoptera frugiperda]
Heas00046	XP_035429119.1	83.3	3497	531	53	1	3480	6	3466	0	5778	83.3	100	99.86	protocadherin-like wing polarity protein stan isoform X3 [Spodoptera frugiperda]
Heas00047	XP_047541095.1	88.48	3662	214	208	1	3454	36	3697	0	6438	88.48	99.68	87.48	dynein axonemal heavy chain 1-like [Vanessa atalanta]
Heas00047	XP_046974425.1	88.48	3662	214	208	1	3454	36	3697	0	6437	88.48	99.68	87.48	dynein axonemal heavy chain 1-like [Vanessa cardui]
Heas00047	XP_026484152.1	88.17	3669	219	215	1	3454	36	3704	0	6422	88.17	99.68	87.5	LOW QUALITY PROTEIN: dynein heavy chain 1, axonemal-like [Vanessa tameamea]
Heas00047	XP_045457348.1	87.63	3662	245	208	1	3454	36	3697	0	6383	87.63	99.68	87.48	dynein axonemal heavy chain 1-like [Melitaea cinxia]
Heas00047	CAG9572663.1	86.02	3663	302	210	1	3454	36	3697	0	6276	86.02	99.68	87.48	unnamed protein product [Danaus chrysippus]
Heas00047	XP_032524639.1	85.92	3672	298	219	1	3454	36	3706	0	6272	85.92	99.68	89.76	LOW QUALITY PROTEIN: dynein heavy chain 1, axonemal-like [Danaus plexippus plexippus]
Heas00047	XP_045781106.1	85.53	3664	320	210	1	3454	36	3699	0	6228	85.53	99.68	87.49	dynein axonemal heavy chain 1-like [Maniola jurtina]
Heas00047	XP_045504986.1	85.36	3661	329	207	1	3454	39	3699	0	6223	85.36	99.68	87.42	dynein axonemal heavy chain 1-like [Colias croceus]
Heas00047	XP_038218739.1	85.22	3661	334	207	1	3454	39	3699	0	6218	85.22	99.68	87.42	dynein heavy chain 1, axonemal-like [Zerene cesonia]
Heas00047	CAH0718439.1	87.31	3579	282	172	1	3454	36	3567	0	6213	87.31	99.68	87.08	unnamed protein product, partial [Brenthis ino]
Heas00047	XP_039761775.1	85.2	3663	333	209	1	3454	36	3698	0	6213	85.2	99.68	87.49	dynein heavy chain 1, axonemal-like [Pararge aegeria]
Heas00047	CAH0718440.1	87.31	3579	282	172	1	3454	36	3567	0	6213	87.31	99.68	88.28	unnamed protein product, partial [Brenthis ino]
Heas00047	XP_045521817.1	84.81	3661	349	207	1	3454	36	3696	0	6209	84.81	99.68	87.48	dynein axonemal heavy chain 1-like [Pieris brassicae]
Heas00047	XP_034837555.1	85.21	3664	332	210	1	3454	36	3699	0	6205	85.21	99.68	87.49	dynein heavy chain 1, axonemal-like [Maniola hyperantus]
Heas00047	CAF4763844.1	84.79	3661	350	207	1	3454	36	3696	0	6201	84.79	99.68	87.48	unnamed protein product [Pieris macdunnoughi]
Heas00047	XP_023943619.1	85.04	3663	339	209	1	3454	36	3698	0	6196	85.04	99.68	87.49	dynein heavy chain 1, axonemal-like [Bicyclus anynana]
Heas00047	XP_045487663.1	84.59	3661	357	207	1	3454	36	3696	0	6195	84.59	99.68	87.48	dynein axonemal heavy chain 1-like [Pieris rapae]
Heas00047	XP_047515581.1	84.68	3661	354	207	1	3454	36	3696	0	6188	84.68	99.68	87.48	dynein axonemal heavy chain 1-like [Pieris napi]
Heas00047	XP_013199314.1	81.76	3663	459	209	1	3454	36	3698	0	6000	81.76	99.68	90.98	PREDICTED: dynein heavy chain 1, axonemal-like [Amyelois transitella]
Heas00047	XP_026751799.1	81.51	3677	457	223	1	3454	36	3712	0	5984	81.51	99.68	87.53	LOW QUALITY PROTEIN: dynein heavy chain 1, axonemal-like [Galleria mellonella]
Heas00048	XP_046973803.1	92.41	3385	242	15	2	3375	1690	5070	0	5806	92.41	98.31	63.82	dystonin isoform X22 [Vanessa cardui]
Heas00048	XP_047540106.1	92.41	3385	242	15	2	3375	1690	5070	0	5802	92.41	98.31	63.83	dystonin isoform X8 [Vanessa atalanta]
Heas00048	XP_026497638.1	92.44	3385	241	15	2	3375	5502	8882	0	5802	92.44	98.31	37.11	uncharacterized protein LOC113401796 isoform X22 [Vanessa tameamea]
Heas00048	XP_046973784.1	92.3	3389	242	19	2	3375	5488	8872	0	5800	92.3	98.31	37.2	uncharacterized protein LOC124540331 isoform X7 [Vanessa cardui]
Heas00048	XP_047540105.1	92.3	3389	242	19	2	3375	5517	8901	0	5796	92.3	98.31	37.08	uncharacterized protein LOC125073351 isoform X7 [Vanessa atalanta]
Heas00048	XP_026497620.1	92.33	3389	241	19	2	3375	5502	8886	0	5796	92.33	98.31	37.14	uncharacterized protein LOC113401796 isoform X7 [Vanessa tameamea]
Heas00048	XP_046973796.1	90.61	3473	280	46	2	3432	5488	8956	0	5756	90.61	99.97	38.73	uncharacterized protein LOC124540331 isoform X16 [Vanessa cardui]
Heas00048	XP_026497632.1	90.64	3473	279	46	2	3432	5502	8970	0	5753	90.64	99.97	38.67	uncharacterized protein LOC113401796 isoform X16 [Vanessa tameamea]
Heas00048	XP_046973795.1	89.67	3496	292	69	2	3432	5488	8979	0	5743	89.67	99.97	38.89	uncharacterized protein LOC124540331 isoform X15 [Vanessa cardui]
Heas00048	XP_046973794.1	89.55	3501	292	74	2	3432	5488	8984	0	5741	89.55	99.97	38.92	uncharacterized protein LOC124540331 isoform X14 [Vanessa cardui]
Heas00048	XP_026497631.1	90.02	3496	280	69	2	3432	5502	8993	0	5740	90.02	99.97	38.83	uncharacterized protein LOC113401796 isoform X15 [Vanessa tameamea]
Heas00048	XP_026497630.1	89.57	3501	291	74	2	3432	5502	8998	0	5738	89.57	99.97	38.86	uncharacterized protein LOC113401796 isoform X14 [Vanessa tameamea]
Heas00048	XP_046973793.1	88.99	3524	291	97	2	3432	5488	9007	0	5732	88.99	99.97	39.08	uncharacterized protein LOC124540331 isoform X13 [Vanessa cardui]
Heas00048	XP_026497629.1	89.3	3524	280	97	2	3432	5502	9021	0	5729	89.3	99.97	39.02	uncharacterized protein LOC113401796 isoform X13 [Vanessa tameamea]
Heas00048	XP_046973782.1	90.95	3403	275	33	2	3375	5488	8886	0	5706	90.95	98.31	37.29	uncharacterized protein LOC124540331 isoform X5 [Vanessa cardui]
Heas00048	XP_046973804.1	90.76	3410	275	40	2	3375	1983	5388	0	5703	90.76	98.31	60.65	dystonin isoform X23 [Vanessa cardui]
Heas00048	XP_046973781.1	90.76	3410	275	40	2	3375	5488	8893	0	5703	90.76	98.31	37.34	uncharacterized protein LOC124540331 isoform X4 [Vanessa cardui]
Heas00048	XP_026497618.1	90.98	3403	274	33	2	3375	5502	8900	0	5702	90.98	98.31	37.24	uncharacterized protein LOC113401796 isoform X5 [Vanessa tameamea]
Heas00048	XP_026497617.1	90.79	3410	274	40	2	3375	5502	8907	0	5700	90.79	98.31	37.29	uncharacterized protein LOC113401796 isoform X4 [Vanessa tameamea]
Heas00048	XP_026497637.1	90.79	3410	274	40	2	3375	1983	5388	0	5700	90.79	98.31	60.65	dystonin isoform X21 [Vanessa tameamea]
Heas00049	XP_046971433.1	59.42	3534	815	619	7	3431	7	3030	0	2992	59.42	99.83	99.8	papilin [Vanessa cardui]
Heas00049	XP_047537103.1	59.23	3471	863	552	7	3431	7	2971	0	2960	59.23	99.83	99.8	papilin isoform X5 [Vanessa atalanta]
Heas00049	XP_045452965.1	59.46	3456	896	505	7	3431	7	2988	0	2953	59.46	99.83	99.8	papilin [Melitaea cinxia]
Heas00049	XP_026490969.1	56.23	3530	833	712	7	3431	7	2929	0	2948	56.23	99.83	99.8	papilin [Vanessa tameamea]
Heas00049	XP_047537097.1	58.3	3532	860	613	7	3431	7	3032	0	2939	58.3	99.83	99.8	papilin isoform X1 [Vanessa atalanta] &gt;XP_047537099.1 papilin isoform X1 [Vanessa atalanta]
Heas00049	XP_047537100.1	58.3	3532	858	615	7	3431	7	3030	0	2934	58.3	99.83	99.8	papilin isoform X2 [Vanessa atalanta]
Heas00049	XP_047537101.1	58.21	3532	859	617	7	3431	7	3028	0	2927	58.21	99.83	99.8	papilin isoform X3 [Vanessa atalanta]
Heas00049	XP_047537102.1	56.91	3532	852	670	7	3431	7	2975	0	2797	56.91	99.83	99.8	papilin isoform X4 [Vanessa atalanta]
Heas00049	XP_047537104.1	55.29	3532	824	755	7	3431	7	2890	0	2695	55.29	99.83	99.79	papilin isoform X6 [Vanessa atalanta]
Heas00049	XP_032521306.1	58.33	3343	911	482	179	3431	101	3051	0	2634	58.33	94.81	96.72	papilin [Danaus plexippus plexippus]
Heas00049	XP_045776732.1	55.48	3446	969	565	6	3425	6	2912	0	2631	55.48	99.68	99.62	papilin isoform X4 [Maniola jurtina]
Heas00049	OWR46978.1	57.64	3362	910	514	179	3431	118	3074	0	2610	57.64	94.81	96.19	papilin like protein [Danaus plexippus plexippus]
Heas00049	XP_045776729.1	54.61	3507	967	625	6	3425	6	2974	0	2609	54.61	99.68	99.63	papilin isoform X1 [Maniola jurtina]
Heas00049	XP_045776730.1	53.95	3507	935	680	6	3425	6	2919	0	2608	53.95	99.68	99.62	papilin isoform X2 [Maniola jurtina]
Heas00049	XP_023953236.1	56.05	3447	1018	497	7	3425	7	2984	0	2597	56.05	99.65	99.6	papilin isoform X2 [Bicyclus anynana]
Heas00049	XP_023953230.1	55.13	3506	1020	553	7	3425	7	3046	0	2577	55.13	99.65	99.61	papilin isoform X1 [Bicyclus anynana]
Heas00049	XP_047537105.1	53.82	3532	815	816	7	3431	7	2829	0	2542	53.82	99.83	99.79	papilin isoform X7 [Vanessa atalanta]
Heas00049	CAG4931102.1	53.59	3512	1023	607	8	3431	13	3005	0	2484	53.59	99.8	99.57	unnamed protein product [Parnassius apollo]
Heas00049	CAG4931096.1	54.12	3461	1082	506	8	3431	13	3004	0	2482	54.12	99.8	99.57	unnamed protein product [Parnassius apollo]
Heas00049	XP_045776731.1	53.35	3507	954	682	6	3425	6	2917	0	2478	53.35	99.68	99.62	papilin isoform X3 [Maniola jurtina]
Heas00050	XP_026490300.1	74.82	3539	747	144	1	3411	1	3523	0	4831	74.82	99.97	99.94	basement membrane-specific heparan sulfate proteoglycan core protein isoform X14 [Vanessa tameamea]
Heas00050	XP_047544392.1	71.85	3687	747	291	1	3411	1	3672	0	4776	71.85	99.97	99.95	basement membrane-specific heparan sulfate proteoglycan core protein isoform X12 [Vanessa atalanta] &gt;XP_047544393.1 basement membrane-specific heparan sulfate proteoglycan core protein isoform X12 [Vanessa atalanta]
Heas00050	XP_047544385.1	76.28	3347	700	94	144	3411	724	4055	0	4770	76.28	95.78	82.13	basement membrane-specific heparan sulfate proteoglycan core protein isoform X6 [Vanessa atalanta]
Heas00050	XP_026490294.1	71.58	3687	757	291	1	3411	1	3672	0	4767	71.58	99.97	99.95	basement membrane-specific heparan sulfate proteoglycan core protein isoform X13 [Vanessa tameamea]
Heas00050	XP_047544391.1	74.07	3548	737	183	31	3411	424	3955	0	4767	74.07	99.09	89.26	basement membrane-specific heparan sulfate proteoglycan core protein isoform X11 [Vanessa atalanta]
Heas00050	XP_026490239.1	76.07	3347	707	94	144	3411	724	4055	0	4760	76.07	95.78	82.13	basement membrane-specific heparan sulfate proteoglycan core protein isoform X6 [Vanessa tameamea]
Heas00050	XP_026490231.1	75.93	3353	707	100	144	3411	724	4061	0	4758	75.93	95.78	82.16	basement membrane-specific heparan sulfate proteoglycan core protein isoform X5 [Vanessa tameamea]
Heas00050	XP_047544386.1	74.56	3506	747	145	36	3411	539	4029	0	4758	74.56	98.94	86.6	basement membrane-specific heparan sulfate proteoglycan core protein isoform X7 [Vanessa atalanta]
Heas00050	XP_026490287.1	73.87	3548	744	183	31	3411	424	3955	0	4757	73.87	99.09	89.26	basement membrane-specific heparan sulfate proteoglycan core protein isoform X12 [Vanessa tameamea]
Heas00050	XP_047544384.1	76.02	3353	704	100	144	3411	724	4061	0	4756	76.02	95.78	82.16	basement membrane-specific heparan sulfate proteoglycan core protein isoform X5 [Vanessa atalanta]
Heas00050	XP_047544388.1	73.87	3506	733	183	36	3411	539	3991	0	4753	73.87	98.94	86.48	basement membrane-specific heparan sulfate proteoglycan core protein isoform X9 [Vanessa atalanta]
Heas00050	XP_047544381.1	75.24	3393	700	140	144	3411	724	4101	0	4752	75.24	95.78	82.33	basement membrane-specific heparan sulfate proteoglycan core protein isoform X2 [Vanessa atalanta]
Heas00050	XP_026490222.1	75.86	3356	707	103	144	3411	724	4064	0	4752	75.86	95.78	82.17	basement membrane-specific heparan sulfate proteoglycan core protein isoform X4 [Vanessa tameamea]
Heas00050	XP_047544383.1	75.95	3356	704	103	144	3411	724	4064	0	4750	75.95	95.78	82.17	basement membrane-specific heparan sulfate proteoglycan core protein isoform X4 [Vanessa atalanta]
Heas00050	XP_047544380.1	75.18	3396	700	143	144	3411	724	4104	0	4747	75.18	95.78	82.34	basement membrane-specific heparan sulfate proteoglycan core protein isoform X1 [Vanessa atalanta]
Heas00050	XP_047544382.1	75.28	3390	701	137	144	3411	724	4098	0	4747	75.28	95.78	82.32	basement membrane-specific heparan sulfate proteoglycan core protein isoform X3 [Vanessa atalanta]
Heas00050	XP_026490247.1	74.33	3506	755	145	36	3411	539	4029	0	4746	74.33	98.94	86.6	basement membrane-specific heparan sulfate proteoglycan core protein isoform X7 [Vanessa tameamea]
Heas00050	XP_046977240.1	75.21	3397	697	145	144	3411	725	4105	0	4746	75.21	95.78	82.32	basement membrane-specific heparan sulfate proteoglycan core protein isoform X9 [Vanessa cardui]
Heas00050	XP_026490264.1	73.67	3506	740	183	36	3411	539	3991	0	4743	73.67	98.94	86.48	basement membrane-specific heparan sulfate proteoglycan core protein isoform X9 [Vanessa tameamea]
Heas00050	XP_026490209.1	75.04	3393	707	140	144	3411	724	4101	0	4742	75.04	95.78	82.33	basement membrane-specific heparan sulfate proteoglycan core protein isoform X2 [Vanessa tameamea]
Heas00051	CAH0724937.1	98.04	3365	58	8	1	3357	1	3365	0	6325	98.04	100	99.97	unnamed protein product, partial [Brenthis ino]
Heas00051	CAH0724938.1	97.81	3373	58	16	1	3357	1	3373	0	6322	97.81	100	99.97	unnamed protein product, partial [Brenthis ino]
Heas00051	XP_047532354.1	98.18	3351	61	0	1	3351	1	3351	0	6317	98.18	99.82	72.1	dynein heavy chain, cytoplasmic isoform X4 [Vanessa atalanta]
Heas00051	CAH0724936.1	97.57	3381	58	24	1	3357	1	3381	0	6315	97.57	100	99.97	unnamed protein product, partial [Brenthis ino]
Heas00051	XP_047532352.1	97.71	3367	61	16	1	3351	1	3367	0	6307	97.71	99.82	72.19	dynein heavy chain, cytoplasmic isoform X2 [Vanessa atalanta]
Heas00051	XP_046966809.1	97.68	3367	62	16	1	3351	1	3367	0	6304	97.68	99.82	72.19	dynein heavy chain, cytoplasmic isoform X2 [Vanessa cardui]
Heas00051	XP_045775590.1	96.21	3353	125	2	1	3351	1	3353	0	6296	96.21	99.82	72.08	dynein heavy chain, cytoplasmic isoform X7 [Maniola jurtina]
Heas00051	XP_039758801.1	95.5	3353	149	2	1	3351	1	3353	0	6295	95.5	99.82	72.08	dynein heavy chain, cytoplasmic isoform X2 [Pararge aegeria]
Heas00051	XP_045775588.1	95.98	3361	125	10	1	3351	1	3361	0	6289	95.98	99.82	72.12	dynein heavy chain, cytoplasmic isoform X5 [Maniola jurtina]
Heas00051	XP_045775583.1	95.53	3377	125	26	1	3351	1	3377	0	6279	95.53	99.82	72.22	dynein heavy chain, cytoplasmic isoform X2 [Maniola jurtina]
Heas00051	XP_047532353.1	97.49	3352	83	1	1	3351	1	3352	0	6275	97.49	99.82	72.1	dynein heavy chain, cytoplasmic isoform X3 [Vanessa atalanta]
Heas00051	XP_045450382.1	97.64	3354	76	3	1	3351	1	3354	0	6274	97.64	99.82	72.08	dynein heavy chain, cytoplasmic isoform X2 [Melitaea cinxia]
Heas00051	XP_046966810.1	97.46	3352	84	1	1	3351	1	3352	0	6272	97.46	99.82	72.1	dynein heavy chain, cytoplasmic isoform X3 [Vanessa cardui]
Heas00051	XP_026493107.1	97.03	3368	83	17	1	3351	1	3368	0	6267	97.03	99.82	72.2	dynein heavy chain, cytoplasmic [Vanessa tameamea] &gt;XP_026493108.1 dynein heavy chain, cytoplasmic [Vanessa tameamea]
Heas00051	XP_045450381.1	97.44	3361	76	10	1	3351	1	3361	0	6267	97.44	99.82	72.12	dynein heavy chain, cytoplasmic isoform X1 [Melitaea cinxia]
Heas00051	CAG9566173.1	95.03	3361	156	11	1	3351	1	3360	0	6265	95.03	99.82	72.12	unnamed protein product [Danaus chrysippus]
Heas00051	XP_047532350.1	97.03	3368	83	17	1	3351	1	3368	0	6264	97.03	99.82	72.2	dynein heavy chain, cytoplasmic isoform X1 [Vanessa atalanta]
Heas00051	XP_046966808.1	97	3368	84	17	1	3351	1	3368	0	6262	97	99.82	72.2	dynein heavy chain, cytoplasmic isoform X1 [Vanessa cardui]
Heas00051	XP_028159314.1	97.23	3353	91	2	1	3351	1	3353	0	6262	97.23	99.82	72.09	dynein heavy chain, cytoplasmic isoform X9 [Ostrinia furnacalis]
Heas00051	XP_039758800.1	94.96	3354	166	3	1	3351	1	3354	0	6259	94.96	99.82	72.08	dynein heavy chain, cytoplasmic isoform X1 [Pararge aegeria]
Heas00052	XP_046973943.1	78.27	3332	683	41	1	3321	1	3302	0	5336	78.27	100	100	apolipophorins [Vanessa cardui]
Heas00052	XP_047540598.1	78.45	3332	677	41	1	3321	1	3302	0	5329	78.45	100	100	apolipophorins [Vanessa atalanta]
Heas00052	XP_026493046.1	78.18	3332	686	41	1	3321	1	3302	0	5313	78.18	100	100	apolipophorins [Vanessa tameamea]
Heas00052	XP_045456523.1	73.53	3294	837	35	32	3321	55	3317	0	4963	73.53	99.07	98.37	apolipophorins [Melitaea cinxia]
Heas00052	XP_039760975.1	68.54	3334	1004	45	1	3321	1	3302	0	4650	68.54	100	100	apolipophorins [Pararge aegeria]
Heas00052	XP_023946306.1	68.52	3335	1004	46	1	3321	1	3303	0	4645	68.52	100	100	apolipophorins [Bicyclus anynana]
Heas00052	CAH0731445.1	67.7	3337	1026	52	1	3321	1	3301	0	4557	67.7	100	100	unnamed protein product, partial [Brenthis ino]
Heas00052	XP_045779870.1	66.87	3338	1056	50	1	3321	1	3305	0	4543	66.87	100	100	apolipophorins [Maniola jurtina]
Heas00052	CAG9569813.1	67.65	3335	1017	62	1	3321	1	3287	0	4535	67.65	100	100	unnamed protein product [Danaus chrysippus]
Heas00052	XP_034836786.1	66.68	3337	1064	48	1	3321	1	3305	0	4531	66.68	100	100	apolipophorins [Maniola hyperantus]
Heas00052	XP_032524762.1	67.41	3335	1025	62	1	3321	1	3287	0	4520	67.41	100	100	apolipophorins [Danaus plexippus plexippus]
Heas00052	CAH2268422.1	67.21	3312	1023	63	24	3321	34	3296	0	4510	67.21	99.31	99	jg16855, partial [Pararge aegeria aegeria]
Heas00052	CAH2268423.1	66.34	3351	1026	102	24	3321	34	3335	0	4484	66.34	99.31	99.01	jg16855, partial [Pararge aegeria aegeria]
Heas00052	OWR44938.1	66.36	3326	1017	102	1	3321	1	3229	0	4406	66.36	100	100	apolipophorin precursor protein [Danaus plexippus plexippus]
Heas00052	XP_045507619.1	63.31	3336	1168	56	1	3321	1	3295	0	4285	63.31	100	100	apolipophorins [Colias croceus]
Heas00052	XP_038219067.1	62.95	3336	1180	56	1	3321	1	3295	0	4264	62.95	100	100	apolipophorins [Zerene cesonia]
Heas00052	XP_047516377.1	62.77	3336	1185	57	1	3321	1	3294	0	4241	62.77	100	100	apolipophorins [Pieris napi]
Heas00052	XP_022112947.2	62.97	3338	1175	61	1	3321	1	3294	0	4238	62.97	100	100	apolipophorins [Pieris rapae]
Heas00052	XP_045525594.1	62.79	3338	1181	61	1	3321	1	3294	0	4234	62.79	100	100	apolipophorins [Pieris brassicae]
Heas00052	CAF4924685.1	62.63	3334	1189	57	1	3319	1	3292	0	4232	62.63	99.94	99.37	unnamed protein product [Pieris macdunnoughi]
Heas00053	XP_047536968.1	70.35	3460	829	197	2	3315	40	3448	0	4878	70.35	99.97	98.87	uncharacterized protein LOC125070976 isoform X2 [Vanessa atalanta]
Heas00053	XP_046971595.1	69.95	3457	845	194	2	3315	43	3448	0	4855	69.95	99.97	98.78	uncharacterized protein LOC124538552 isoform X1 [Vanessa cardui]
Heas00053	XP_034834192.1	59.86	3465	1180	211	2	3312	8	3415	0	4126	59.86	99.88	99.71	uncharacterized protein LOC117990810 [Maniola hyperantus]
Heas00053	XP_023938817.1	59.39	3467	1199	209	1	3315	13	3422	0	4099	59.39	100	99.65	uncharacterized protein LOC112046433 [Bicyclus anynana]
Heas00053	XP_039757924.1	59.84	3459	1128	261	2	3312	39	3384	0	4092	59.84	99.88	98.79	uncharacterized protein LOC120632183 [Pararge aegeria]
Heas00053	XP_041970035.1	58.57	3464	1229	206	2	3314	38	3446	0	4019	58.57	99.94	98.9	uncharacterized protein LOC121726651 [Aricia agestis]
Heas00053	XP_013135715.1	58.29	3467	1220	226	2	3312	40	3436	0	4001	58.29	99.88	98.78	PREDICTED: uncharacterized protein LOC106101136 [Papilio polytes]
Heas00053	CAH0728579.1	58.63	3428	1198	220	40	3312	9	3371	0	3917	58.63	98.73	99.61	unnamed protein product, partial [Brenthis ino]
Heas00053	KPI92172.1	58.05	3459	1175	276	2	3312	154	3484	0	3904	58.05	99.88	95.53	Apolipoprotein D [Papilio xuthus]
Heas00053	CAH2243005.1	58.61	3428	1116	303	2	3312	43	3284	0	3903	58.61	99.88	98.63	jg19448 [Pararge aegeria aegeria]
Heas00053	XP_047536967.1	66.75	2902	840	125	530	3315	16	2908	0	3869	66.75	84.04	99.48	uncharacterized protein LOC125070976 isoform X1 [Vanessa atalanta]
Heas00053	XP_046971596.1	66.57	2899	847	122	530	3315	19	2908	0	3843	66.57	84.04	99.38	uncharacterized protein LOC124538552 isoform X2 [Vanessa cardui]
Heas00053	XP_012553081.2	54.99	3450	1352	201	2	3312	43	3430	0	3751	54.99	99.88	98.69	chlorophyllide A binding protein isoform X1 [Bombyx mori]
Heas00053	XP_037876122.1	56.26	3292	1269	171	130	3312	26	3255	0	3679	56.26	96.02	99.14	chlorophyllide A binding protein isoform X2 [Bombyx mori]
Heas00053	XP_047512188.1	53.99	3460	1376	216	2	3307	41	3438	0	3618	53.99	99.73	98.61	uncharacterized protein LOC125054377 isoform X4 [Pieris napi]
Heas00053	XP_045485998.1	53.67	3462	1384	220	2	3307	40	3437	0	3600	53.67	99.73	98.64	uncharacterized protein LOC110999208 isoform X1 [Pieris rapae]
Heas00053	XP_012553082.2	51.94	3450	1279	379	2	3312	43	3252	0	3467	51.94	99.88	98.62	chlorophyllide A binding protein isoform X3 [Bombyx mori]
Heas00053	XP_045533463.1	52.31	3462	1428	223	2	3307	584	3978	0	3461	52.31	99.73	85.17	uncharacterized protein LOC123720756 isoform X2 [Pieris brassicae] &gt;XP_045533464.1 uncharacterized protein LOC123720756 isoform X3 [Pieris brassicae]
Heas00053	XP_045533460.1	53.92	3316	1343	185	113	3307	1267	4518	0	3450	53.92	96.38	71.85	uncharacterized protein LOC123720756 isoform X1 [Pieris brassicae]
Heas00053	XP_045453252.1	60.17	2882	1016	132	553	3315	2	2870	0	3435	60.17	83.35	99.97	uncharacterized protein LOC123662453 [Melitaea cinxia]
Heas00054	XP_046968273.1	74.11	3337	291	573	1	3298	1	2803	0	4473	74.11	100	100	pecanex-like protein 1 [Vanessa cardui]
Heas00054	XP_047533715.1	74.28	3324	295	560	1	3298	1	2790	0	4463	74.28	100	100	pecanex-like protein 1 [Vanessa atalanta]
Heas00054	XP_039756760.1	73.23	3340	324	570	1	3298	1	2812	0	4402	73.23	100	100	protein pecanex isoform X1 [Pararge aegeria]
Heas00054	XP_039756761.1	73.08	3340	323	576	1	3298	1	2806	0	4387	73.08	100	100	protein pecanex isoform X2 [Pararge aegeria]
Heas00054	XP_045774132.1	72.5	3346	333	587	1	3298	1	2807	0	4369	72.5	100	100	pecanex-like protein 1 isoform X1 [Maniola jurtina]
Heas00054	XP_045451948.1	73.18	3319	324	566	1	3298	1	2774	0	4369	73.18	100	100	pecanex-like protein 1 [Melitaea cinxia]
Heas00054	XP_045774134.1	72.38	3346	331	593	1	3298	1	2801	0	4356	72.38	100	100	pecanex-like protein 1 isoform X3 [Maniola jurtina]
Heas00054	XP_045774133.1	72.36	3346	332	593	1	3298	1	2801	0	4355	72.36	100	100	pecanex-like protein 1 isoform X2 [Maniola jurtina]
Heas00054	XP_045774135.1	72.24	3346	330	599	1	3298	1	2795	0	4342	72.24	100	100	pecanex-like protein 1 isoform X4 [Maniola jurtina]
Heas00054	XP_034833039.1	71.89	3348	346	595	1	3298	1	2803	0	4338	71.89	100	100	pecanex-like protein 1 [Maniola hyperantus]
Heas00054	XP_023947487.1	71.77	3344	362	582	1	3298	1	2808	0	4335	71.77	100	100	protein pecanex [Bicyclus anynana]
Heas00054	CAH0726773.1	71.42	3331	393	559	1	3298	1	2805	0	4253	71.42	100	100	unnamed protein product, partial [Brenthis ino]
Heas00054	CAH2229679.1	71.39	3331	341	612	1	3298	1	2752	0	4240	71.39	100	100	jg15962 [Pararge aegeria aegeria]
Heas00054	CAH0726774.1	71.27	3331	392	565	1	3298	1	2799	0	4239	71.27	100	100	unnamed protein product, partial [Brenthis ino]
Heas00054	CAH2229680.1	71.24	3331	340	618	1	3298	1	2746	0	4225	71.24	100	100	jg15962 [Pararge aegeria aegeria]
Heas00054	XP_045500100.1	68.45	3328	456	594	1	3298	1	2764	0	4052	68.45	100	100	protein pecanex [Colias croceus]
Heas00054	CAG9582974.1	68.85	3339	445	595	1	3298	1	2785	0	4043	68.85	100	100	unnamed protein product [Danaus chrysippus]
Heas00054	CAG9582975.1	68.63	3350	445	606	1	3298	1	2796	0	4038	68.63	100	100	unnamed protein product [Danaus chrysippus]
Heas00054	CAG9582973.1	68.64	3339	440	607	1	3298	1	2773	0	4021	68.64	100	100	unnamed protein product [Danaus chrysippus]
Heas00054	XP_021184428.1	67.24	3367	489	614	1	3298	1	2822	0	3980	67.24	100	100	pecanex-like protein 1 isoform X1 [Helicoverpa armigera] &gt;PZC82221.1 hypothetical protein B5X24_HaOG211029 [Helicoverpa armigera]
Heas00055	XP_026495005.1	91.77	3279	262	8	10	3287	1714	4985	0	5898	91.77	99.73	65.64	cadherin-related tumor suppressor [Vanessa tameamea]
Heas00055	XP_047530310.1	91.77	3279	262	8	10	3287	1714	4985	0	5897	91.77	99.73	65.64	cadherin-related tumor suppressor [Vanessa atalanta]
Heas00055	XP_046962643.1	91.52	3279	270	8	10	3287	1714	4985	0	5879	91.52	99.73	65.64	cadherin-related tumor suppressor [Vanessa cardui]
Heas00055	XP_045447615.1	90.39	3277	307	8	14	3287	1718	4989	0	5773	90.39	99.6	65.58	cadherin-related tumor suppressor [Melitaea cinxia]
Heas00055	CAH0714411.1	88.69	3281	363	8	13	3287	24	3302	0	5702	88.69	99.63	99.3	unnamed protein product, partial [Brenthis ino]
Heas00055	XP_023936656.1	87.81	3289	391	10	6	3287	1713	4998	0	5678	87.81	99.85	65.75	cadherin-related tumor suppressor [Bicyclus anynana]
Heas00055	XP_034827324.1	88.45	3222	366	6	72	3287	1	3222	0	5609	88.45	97.84	100	cadherin-related tumor suppressor [Maniola hyperantus]
Heas00055	CAH2238681.1	86.89	3280	369	61	15	3287	36	3261	0	5552	86.89	99.57	98.93	jg4355 [Pararge aegeria aegeria]
Heas00055	CAG9578728.1	85.4	3288	465	15	6	3287	1739	5017	0	5535	85.4	99.85	65.36	unnamed protein product [Danaus chrysippus]
Heas00055	CAG9578730.1	85.4	3288	465	15	6	3287	1713	4991	0	5535	85.4	99.85	65.7	unnamed protein product [Danaus chrysippus]
Heas00055	XP_032515230.1	85.31	3288	467	16	6	3287	1704	4981	0	5526	85.31	99.85	65.81	cadherin-related tumor suppressor [Danaus plexippus plexippus]
Heas00055	XP_039751642.1	88.08	3188	373	7	107	3287	1	3188	0	5504	88.08	96.78	100	cadherin-related tumor suppressor-like [Pararge aegeria]
Heas00055	XP_028164163.1	82.41	3280	570	7	14	3287	1717	4995	0	5403	82.41	99.6	65.65	cadherin-related tumor suppressor [Ostrinia furnacalis]
Heas00055	XP_045494732.1	82.98	3291	547	13	6	3287	1713	4999	0	5382	82.98	99.85	65.75	cadherin-related tumor suppressor [Colias croceus]
Heas00055	KPJ11121.1	83.21	3282	545	6	12	3287	42	3323	0	5370	83.21	99.67	98.77	Cadherin-related tumor suppressor [Papilio machaon]
Heas00055	XP_014363600.2	83.12	3288	546	9	6	3287	1713	4997	0	5367	83.12	99.85	65.74	cadherin-related tumor suppressor [Papilio machaon]
Heas00055	OWR45848.1	85.35	3187	454	13	107	3287	1	3180	0	5364	85.35	96.78	100	cadherin protein [Danaus plexippus plexippus]
Heas00055	XP_038215092.1	82.53	3291	562	13	6	3287	1713	4999	0	5361	82.53	99.85	65.75	cadherin-related tumor suppressor [Zerene cesonia]
Heas00055	XP_013136845.1	82.63	3288	562	9	6	3287	1713	4997	0	5359	82.63	99.85	65.74	PREDICTED: cadherin-related tumor suppressor [Papilio polytes]
Heas00055	XP_013177912.1	83.06	3288	547	10	6	3287	1713	4996	0	5359	83.06	99.85	65.73	PREDICTED: cadherin-related tumor suppressor [Papilio xuthus]
Heas00056	XP_046963126.1	87.43	3302	361	54	1	3277	1	3273	0	5543	87.43	100	100	vacuolar protein sorting-associated protein 13 isoform X1 [Vanessa cardui]
Heas00056	XP_046963127.1	87.01	3302	361	68	1	3277	1	3259	0	5511	87.01	100	100	vacuolar protein sorting-associated protein 13 isoform X2 [Vanessa cardui]
Heas00056	XP_026496694.1	86.99	3304	373	57	1	3277	1	3274	0	5509	86.99	100	100	vacuolar protein sorting-associated protein 13 isoform X1 [Vanessa tameamea]
Heas00056	XP_047528930.1	86.71	3304	382	57	1	3277	1	3274	0	5492	86.71	100	100	vacuolar protein sorting-associated protein 13 isoform X1 [Vanessa atalanta]
Heas00056	XP_026496695.1	86.56	3304	373	71	1	3277	1	3260	0	5477	86.56	100	100	vacuolar protein sorting-associated protein 13 isoform X2 [Vanessa tameamea]
Heas00056	XP_047528931.1	86.29	3304	382	71	1	3277	1	3260	0	5460	86.29	100	100	vacuolar protein sorting-associated protein 13 isoform X2 [Vanessa atalanta]
Heas00056	XP_045447079.1	84.45	3306	447	67	1	3275	1	3270	0	5360	84.45	99.94	99.97	vacuolar protein sorting-associated protein 13 [Melitaea cinxia]
Heas00056	XP_039749832.1	82.98	3313	509	55	1	3277	1	3294	0	5286	82.98	100	100	vacuolar protein sorting-associated protein 13 isoform X1 [Pararge aegeria]
Heas00056	XP_045765599.1	82.85	3312	498	70	1	3277	1	3277	0	5261	82.85	100	100	vacuolar protein sorting-associated protein 13 isoform X2 [Maniola jurtina]
Heas00056	XP_045765598.1	82.83	3313	501	68	1	3277	1	3281	0	5260	82.83	100	100	vacuolar protein sorting-associated protein 13 isoform X1 [Maniola jurtina]
Heas00056	XP_039749833.1	82.58	3313	508	69	1	3277	1	3280	0	5252	82.58	100	100	vacuolar protein sorting-associated protein 13 isoform X2 [Pararge aegeria]
Heas00056	XP_039749834.1	82.64	3312	504	71	1	3277	1	3276	0	5252	82.64	100	100	vacuolar protein sorting-associated protein 13 isoform X3 [Pararge aegeria]
Heas00056	CAH0729406.1	82.91	3300	502	62	1	3275	1	3263	0	5241	82.91	99.94	99.97	unnamed protein product, partial [Brenthis ino]
Heas00056	XP_045765600.1	82.46	3312	497	84	1	3277	1	3263	0	5231	82.46	100	100	vacuolar protein sorting-associated protein 13 isoform X3 [Maniola jurtina]
Heas00056	XP_023933797.1	82.54	3316	505	74	1	3277	1	3281	0	5224	82.54	100	100	vacuolar protein sorting-associated protein 13 isoform X2 [Bicyclus anynana]
Heas00056	XP_023933796.1	82.51	3317	508	72	1	3277	1	3285	0	5224	82.51	100	100	vacuolar protein sorting-associated protein 13 isoform X1 [Bicyclus anynana]
Heas00056	XP_039749836.1	82.25	3312	503	85	1	3277	1	3262	0	5222	82.25	100	100	vacuolar protein sorting-associated protein 13 isoform X4 [Pararge aegeria]
Heas00056	XP_034830205.1	82.22	3312	520	69	1	3277	1	3278	0	5214	82.22	100	100	vacuolar protein sorting-associated protein 13 isoform X1 [Maniola hyperantus]
Heas00056	CAH0729408.1	82.55	3300	500	76	1	3275	1	3249	0	5212	82.55	99.94	99.97	unnamed protein product, partial [Brenthis ino]
Heas00056	XP_023933798.1	82.15	3316	504	88	1	3277	1	3267	0	5194	82.15	100	100	vacuolar protein sorting-associated protein 13 isoform X3 [Bicyclus anynana]
Heas00057	XP_026491001.1	83.4	3403	361	204	1	3224	1080	4457	0	5140	83.4	100	75.79	baculoviral IAP repeat-containing protein 6 isoform X2 [Vanessa tameamea]
Heas00057	XP_047537096.1	83.46	3403	359	204	1	3224	1080	4457	0	5138	83.46	100	75.79	baculoviral IAP repeat-containing protein 6 [Vanessa atalanta]
Heas00057	XP_026491000.1	83.35	3405	361	206	1	3224	1080	4459	0	5135	83.35	100	75.8	baculoviral IAP repeat-containing protein 6 isoform X1 [Vanessa tameamea]
Heas00057	XP_046971432.1	83.38	3399	358	207	1	3224	1079	4445	0	5124	83.38	100	75.75	baculoviral IAP repeat-containing protein 6 isoform X2 [Vanessa cardui]
Heas00057	XP_046971431.1	83.33	3401	358	209	1	3224	1079	4447	0	5119	83.33	100	75.76	baculoviral IAP repeat-containing protein 6 isoform X1 [Vanessa cardui]
Heas00057	XP_045452966.1	79.85	3394	410	274	1	3224	1085	4374	0	4831	79.85	100	75.22	baculoviral IAP repeat-containing protein 6 [Melitaea cinxia]
Heas00057	XP_034833778.1	74.66	3453	586	289	1	3224	1099	4491	0	4615	74.66	100	75.55	baculoviral IAP repeat-containing protein 6 isoform X1 [Maniola hyperantus]
Heas00057	CAH0728117.1	75.63	3393	576	251	1	3175	1078	4437	0	4598	75.63	98.48	75.07	unnamed protein product, partial [Brenthis ino]
Heas00057	XP_034833779.1	74.3	3451	578	309	1	3224	1099	4467	0	4590	74.3	100	75.42	baculoviral IAP repeat-containing protein 6 isoform X2 [Maniola hyperantus]
Heas00057	XP_045776728.1	74.04	3444	621	273	1	3224	1098	4488	0	4588	74.04	100	75.56	baculoviral IAP repeat-containing protein 6 isoform X3 [Maniola jurtina]
Heas00057	CAH0728118.1	74.78	3434	574	292	1	3175	1078	4478	0	4582	74.78	98.48	75.29	unnamed protein product, partial [Brenthis ino]
Heas00057	XP_045776726.1	73.21	3483	621	312	1	3224	1098	4527	0	4569	73.21	100	75.77	baculoviral IAP repeat-containing protein 6 isoform X1 [Maniola jurtina]
Heas00057	XP_039757629.1	73.5	3453	638	277	1	3224	1098	4502	0	4547	73.5	100	75.63	baculoviral IAP repeat-containing protein 6 isoform X2 [Pararge aegeria]
Heas00057	XP_045776727.1	72.88	3477	619	324	1	3224	1098	4503	0	4547	72.88	100	75.64	baculoviral IAP repeat-containing protein 6 isoform X2 [Maniola jurtina]
Heas00057	XP_039757628.1	73.13	3469	639	293	1	3224	1098	4518	0	4538	73.13	100	75.72	baculoviral IAP repeat-containing protein 6 isoform X1 [Pararge aegeria]
Heas00057	CAH0728119.1	74.23	3434	564	321	1	3175	1078	4449	0	4534	74.23	98.48	75.13	unnamed protein product, partial [Brenthis ino]
Heas00057	XP_039757630.1	72.77	3467	630	314	1	3224	1098	4493	0	4511	72.77	100	75.58	baculoviral IAP repeat-containing protein 6 isoform X3 [Pararge aegeria]
Heas00057	XP_023953706.1	70.92	3508	677	343	3	3224	1111	4561	0	4390	70.92	99.94	75.66	LOW QUALITY PROTEIN: baculoviral IAP repeat-containing protein 6 [Bicyclus anynana]
Heas00057	CAG9565207.1	71.64	3435	665	309	2	3224	1079	4416	0	4346	71.64	99.97	75.59	unnamed protein product [Danaus chrysippus]
Heas00057	CAG9565208.1	71.64	3435	661	313	2	3224	1079	4412	0	4344	71.64	99.97	75.57	unnamed protein product [Danaus chrysippus]
Heas00058	XP_026486506.1	60.08	3334	1013	318	6	3166	2292	5480	0	3128	60.08	99.84	58.19	uncharacterized protein LOC113393698 isoform X1 [Vanessa tameamea]
Heas00058	XP_026486514.1	59.9	3334	1013	324	6	3166	2292	5474	0	3110	59.9	99.84	58.15	uncharacterized protein LOC113393698 isoform X2 [Vanessa tameamea]
Heas00058	XP_047540586.1	59.47	3336	1030	322	6	3166	2291	5479	0	3101	59.47	99.84	58.2	uncharacterized protein LOC125073680 isoform X3 [Vanessa atalanta]
Heas00058	XP_047540587.1	59.29	3336	1030	328	6	3166	2291	5473	0	3083	59.29	99.84	58.16	uncharacterized protein LOC125073680 isoform X4 [Vanessa atalanta]
Heas00058	XP_047540584.1	58.49	3392	1030	378	6	3166	2291	5535	0	3075	58.49	99.84	58.63	uncharacterized protein LOC125073680 isoform X1 [Vanessa atalanta]
Heas00058	XP_046974220.1	59.14	3316	1051	304	6	3166	2289	5455	0	3070	59.14	99.84	58.06	uncharacterized protein LOC124540580 isoform X1 [Vanessa cardui]
Heas00058	XP_045456498.1	59.67	3171	976	303	181	3166	2680	5732	0	3057	59.67	94.31	53.26	uncharacterized protein LOC123666451 [Melitaea cinxia]
Heas00058	XP_047540585.1	58.31	3392	1030	384	6	3166	2291	5529	0	3057	58.31	99.84	58.58	uncharacterized protein LOC125073680 isoform X2 [Vanessa atalanta]
Heas00058	XP_046974221.1	58.96	3316	1051	310	6	3166	2289	5449	0	3052	58.96	99.84	58.01	uncharacterized protein LOC124540580 isoform X2 [Vanessa cardui]
Heas00058	XP_026486527.1	74.05	2131	496	57	1065	3166	2678	4780	0	2723	74.05	66.39	44	uncharacterized protein LOC113393698 isoform X4 [Vanessa tameamea]
Heas00058	CAH0731535.1	52.48	3331	1166	417	173	3163	2378	5631	0	2603	52.48	94.47	57.77	unnamed protein product, partial [Brenthis ino]
Heas00058	CAH0731536.1	51.61	3387	1166	473	173	3163	2378	5687	0	2577	51.61	94.47	58.18	unnamed protein product, partial [Brenthis ino]
Heas00058	CAH0731534.1	51.46	3387	1165	479	173	3163	2378	5681	0	2561	51.46	94.47	58.14	unnamed protein product, partial [Brenthis ino]
Heas00058	XP_045779992.1	69.16	2153	576	88	1074	3163	4464	6591	0	2523	69.16	66.01	32.28	uncharacterized protein LOC123877364 isoform X6 [Maniola jurtina]
Heas00058	XP_034836953.1	68.65	2147	600	73	1073	3163	214	2343	0	2522	68.65	66.05	90.83	uncharacterized protein LOC117993282 isoform X4 [Maniola hyperantus]
Heas00058	XP_045779993.1	69.07	2153	572	94	1074	3163	4464	6585	0	2510	69.07	66.01	32.21	uncharacterized protein LOC123877364 isoform X7 [Maniola jurtina]
Heas00058	XP_045779997.1	69.07	2153	572	94	1074	3163	4463	6584	0	2510	69.07	66.01	32.22	uncharacterized protein LOC123877364 isoform X11 [Maniola jurtina]
Heas00058	XP_045779990.1	67.44	2208	576	143	1074	3163	4419	6601	0	2497	67.44	66.01	33.06	uncharacterized protein LOC123877364 isoform X5 [Maniola jurtina]
Heas00058	XP_045779994.1	67.44	2208	576	143	1074	3163	4386	6568	0	2497	67.44	66.01	33.23	uncharacterized protein LOC123877364 isoform X8 [Maniola jurtina]
Heas00058	XP_045779986.1	67.44	2208	576	143	1074	3163	4464	6646	0	2497	67.44	66.01	32.84	uncharacterized protein LOC123877364 isoform X1 [Maniola jurtina]
Heas00059	XP_047544691.1	90.21	3137	224	83	28	3089	1	3129	0	5436	90.21	96.75	66.94	transmembrane protein KIAA1109 homolog isoform X2 [Vanessa atalanta]
Heas00059	XP_047544692.1	90.21	3137	224	83	28	3089	1	3129	0	5436	90.21	96.75	67.32	transmembrane protein KIAA1109 homolog isoform X3 [Vanessa atalanta]
Heas00059	XP_047544690.1	89.5	3161	225	107	28	3089	1	3153	0	5416	89.5	96.75	67.11	transmembrane protein KIAA1109 homolog isoform X1 [Vanessa atalanta]
Heas00059	XP_026489329.1	90.38	3119	234	66	28	3089	1	3110	0	5415	90.38	96.75	66.95	transmembrane protein KIAA1109 homolog isoform X5 [Vanessa tameamea]
Heas00059	XP_026489325.1	89.83	3137	236	83	28	3089	1	3129	0	5405	89.83	96.75	67.09	transmembrane protein KIAA1109 homolog isoform X1 [Vanessa tameamea]
Heas00059	XP_026489326.1	89.83	3137	236	83	28	3089	1	3129	0	5405	89.83	96.75	67.1	transmembrane protein KIAA1109 homolog isoform X2 [Vanessa tameamea]
Heas00059	XP_026489328.1	89.83	3137	236	83	28	3089	1	3129	0	5405	89.83	96.75	67.2	transmembrane protein KIAA1109 homolog isoform X4 [Vanessa tameamea]
Heas00059	XP_026489327.1	89.83	3137	236	83	28	3089	1	3129	0	5405	89.83	96.75	67.17	transmembrane protein KIAA1109 homolog isoform X3 [Vanessa tameamea]
Heas00059	XP_046961191.1	89.53	3151	233	97	28	3089	1	3143	0	5398	89.53	96.75	67.45	transmembrane protein KIAA1109 homolog [Vanessa cardui]
Heas00059	XP_045762607.1	88.28	3140	281	87	28	3089	1	3131	0	5318	88.28	96.75	67.45	transmembrane protein KIAA1109 homolog isoform X2 [Maniola jurtina]
Heas00059	XP_045762615.1	88.22	3140	280	90	28	3089	1	3128	0	5314	88.22	96.75	67.43	transmembrane protein KIAA1109 homolog isoform X3 [Maniola jurtina]
Heas00059	XP_045762598.1	87.78	3158	282	104	28	3089	1	3150	0	5309	87.78	96.75	67.58	transmembrane protein KIAA1109 isoform X1 [Maniola jurtina]
Heas00059	XP_045458042.1	88.85	3130	232	117	27	3089	15	3094	0	5286	88.85	96.78	54.84	LOW QUALITY PROTEIN: transmembrane protein KIAA1109 homolog [Melitaea cinxia]
Heas00059	XP_034827262.1	87.59	3158	286	106	28	3089	1	3148	0	5281	87.59	96.75	67.6	LOW QUALITY PROTEIN: transmembrane protein KIAA1109 [Maniola hyperantus]
Heas00059	XP_039764683.1	87.07	3162	301	108	28	3089	1	3154	0	5256	87.07	96.75	76.44	transmembrane protein KIAA1109 homolog isoform X1 [Pararge aegeria]
Heas00059	XP_039764684.1	87.07	3162	301	108	28	3089	1	3154	0	5256	87.07	96.75	67.74	transmembrane protein KIAA1109 homolog isoform X2 [Pararge aegeria]
Heas00059	CAH0726233.1	87.24	3158	291	112	14	3089	12	3139	0	5224	87.24	97.19	66.24	unnamed protein product, partial [Brenthis ino]
Heas00059	CAH0726232.1	86.65	3176	295	129	14	3089	12	3158	0	5212	86.65	97.19	66.38	unnamed protein product, partial [Brenthis ino]
Heas00059	CAH0726231.1	86.62	3177	295	130	14	3089	12	3159	0	5208	86.62	97.19	66.39	unnamed protein product, partial [Brenthis ino]
Heas00059	XP_032529495.1	85.49	3156	345	113	28	3089	1	3137	0	5170	85.49	96.75	67.14	LOW QUALITY PROTEIN: transmembrane protein KIAA1109 homolog [Danaus plexippus plexippus]
Heas00060	XP_026495037.1	42.4	3269	1203	680	27	3153	1	2731	0	1754	42.4	99.18	100	versican core protein [Vanessa tameamea]
Heas00060	XP_046964628.1	40.77	3265	1261	673	27	3153	1	2730	0	1691	40.77	99.18	100	mucin-4 [Vanessa cardui]
Heas00060	XP_047528216.1	42.24	3246	1237	638	27	3153	1	2727	0	1670	42.24	99.18	100	versican core protein [Vanessa atalanta]
Heas00060	CAH0720853.1	37.51	3340	1333	754	23	3153	77	2871	0	1444	37.51	99.3	94.2	unnamed protein product, partial [Brenthis ino]
Heas00060	XP_045445743.1	37.66	3269	1591	447	27	3153	1	2964	0	1384	37.66	99.18	100	titin [Melitaea cinxia]
Heas00060	XP_039746775.1	36.58	3313	1616	485	27	3153	1	3014	0	1212	36.58	99.18	100	titin isoform X3 [Pararge aegeria]
Heas00060	CAH2263956.1	36.96	3331	1597	503	23	3153	11	3038	0	1199	36.96	99.3	99.67	jg16378 [Pararge aegeria aegeria]
Heas00060	XP_039746773.1	36.41	3329	1610	507	27	3153	1	3024	0	1196	36.41	99.18	100	titin isoform X1 [Pararge aegeria]
Heas00060	XP_039746776.1	36.07	3346	1588	551	27	3153	1	3014	0	1192	36.07	99.18	100	uncharacterized protein LOC120624354 isoform X4 [Pararge aegeria]
Heas00060	XP_039746774.1	35.96	3345	1601	541	27	3153	1	3022	0	1188	35.96	99.18	100	titin isoform X2 [Pararge aegeria]
Heas00060	XP_034840463.1	33.86	3441	1447	829	27	3153	1	2926	0	1185	33.86	99.18	100	mucin-2 [Maniola hyperantus]
Heas00060	XP_045781824.1	33.16	3444	1474	828	27	3153	1	2933	0	1132	33.16	99.18	100	uncharacterized protein LOC123878589 isoform X1 [Maniola jurtina]
Heas00060	XP_045781835.1	33.05	3440	1469	834	27	3153	1	2919	0	1125	33.05	99.18	100	uncharacterized protein LOC123878589 isoform X2 [Maniola jurtina] &gt;XP_045781844.1 uncharacterized protein LOC123878589 isoform X3 [Maniola jurtina]
Heas00060	CAG9585442.1	39.28	3289	1358	639	27	3153	1	2812	0	1112	39.28	99.18	97.27	unnamed protein product [Danaus chrysippus]
Heas00060	XP_023947767.1	32.85	3549	1712	671	27	3153	1	3300	0	1065	32.85	99.18	100	titin-like [Bicyclus anynana]
Heas00060	XP_013146191.1	36.38	3334	1577	544	27	3153	1	2997	0	1049	36.38	99.18	100	PREDICTED: mucin-17 [Papilio polytes] &gt;XP_013146192.1 PREDICTED: mucin-17 [Papilio polytes]
Heas00060	XP_032514136.1	36.19	3316	1437	679	27	3153	1	2826	0	1031	36.19	99.18	100	LOW QUALITY PROTEIN: uncharacterized threonine-rich GPI-anchored glycoprotein PJ4664.02 [Danaus plexippus plexippus]
Heas00060	CAG4980924.1	32.36	3421	1592	722	27	3153	1	2993	2.99e-315	1030	32.36	99.18	100	unnamed protein product [Parnassius apollo]
Heas00060	KPJ06099.1	33.69	3402	1552	704	27	3153	1	2973	0	1013	33.69	99.18	100	hypothetical protein RR48_14541 [Papilio machaon]
Heas00060	XP_014370413.2	34.25	3393	1545	686	27	3153	1	2973	1.8e-302	994	34.25	99.18	100	mucin-3A [Papilio machaon]
Heas00061	XP_026739241.1	48.58	1404	574	148	1338	2610	8	1394	0	1186	48.58	40.76	73.93	uncharacterized protein LOC113502060 [Trichoplusia ni]
Heas00061	XP_035436926.1	45.45	1362	578	165	1384	2607	95	1429	0	1099	45.45	39.19	80.42	uncharacterized protein LOC118267195 [Spodoptera frugiperda]
Heas00061	XP_037973964.1	44.2	1380	608	162	1398	2631	94	1457	0	1060	44.2	39.51	70.78	uncharacterized protein LOC119693731 [Plutella xylostella]
Heas00061	KAG6447723.1	42.27	1469	683	165	1	1322	1	1451	0	1053	42.27	42.33	89.07	hypothetical protein O3G_MSEX005124 [Manduca sexta]
Heas00061	XP_030022750.2	43	1414	652	154	1	1275	1	1399	0	1046	43	40.83	95.43	uncharacterized protein LOC115441955 [Manduca sexta]
Heas00061	XP_028173473.1	43.95	1381	671	103	1304	2607	1	1355	0	1045	43.95	41.75	72.81	uncharacterized protein LOC114362322 isoform X1 [Ostrinia furnacalis]
Heas00061	CAB3228704.1	44.59	1350	642	106	1342	2607	52	1379	0	1028	44.59	40.54	72.25	unnamed protein product [Arctia plantaginis]
Heas00061	XP_037975994.1	43.09	1390	615	176	1398	2631	94	1463	0	1024	43.09	39.51	86.65	uncharacterized protein LOC119694194 [Plutella xylostella]
Heas00061	XP_028173474.1	46.32	1196	572	70	1464	2607	37	1214	0	1018	46.32	36.63	68.49	uncharacterized protein LOC114362322 isoform X2 [Ostrinia furnacalis]
Heas00061	XP_047020919.1	44.82	1341	615	125	1378	2605	40	1368	0	1010	44.82	39.32	71.15	uncharacterized protein LOC124630919 [Helicoverpa zea]
Heas00061	KAG7296983.1	43.67	1326	646	101	1344	2579	64	1378	8.79e-312	991	43.67	39.58	69.21	hypothetical protein JYU34_019902 [Plutella xylostella]
Heas00061	CAG9137688.1	43.59	1326	647	101	1344	2579	54	1368	1.29e-310	987	43.59	39.58	69.58	unnamed protein product [Plutella xylostella]
Heas00061	CAG9137857.1	43.51	1326	648	101	1344	2579	54	1368	5.00e-313	985	43.51	39.58	80.48	unnamed protein product [Plutella xylostella]
Heas00061	XP_037970214.1	42.47	1208	610	85	1433	2580	150	1332	1.98e-292	937	42.47	36.76	63.88	uncharacterized protein LOC119690325 [Plutella xylostella]
Heas00061	XP_037970213.1	42.5	1207	609	85	1433	2579	159	1340	1.97e-298	936	42.5	36.73	87.62	uncharacterized protein LOC119692755 [Plutella xylostella]
Heas00061	XP_011555716.2	45.4	1152	521	108	1554	2614	6	1140	2.74e-288	919	45.4	33.97	69.25	uncharacterized protein LOC105386785 [Plutella xylostella]
Heas00061	KAG7294777.1	42.93	1251	613	101	1344	2504	64	1303	2.45e-288	907	42.93	37.18	94.37	hypothetical protein JYU34_022855 [Plutella xylostella]
Heas00061	CAG9113265.1	41.21	1211	609	103	1454	2581	196	1386	3.01e-265	856	41.21	36.12	72.01	unnamed protein product [Plutella xylostella]
Heas00061	CAG9099229.1	40.42	1148	527	157	181	1278	226	1266	2.37e-245	803	40.42	35.16	61.24	unnamed protein product [Plutella xylostella]
Heas00061	KAG7297414.1	44.91	1022	493	70	1625	2579	7	1025	1.6e-246	801	44.91	30.58	65.87	hypothetical protein JYU34_019398 [Plutella xylostella]
Heas00062	XP_047545418.1	91.48	3098	249	15	10	3106	107	3190	0	5295	91.48	99.61	96.65	teneurin-m isoform X1 [Vanessa atalanta]
Heas00062	XP_047545419.1	91.48	3098	249	15	10	3106	14	3097	0	5295	91.48	99.61	99.55	teneurin-m isoform X2 [Vanessa atalanta]
Heas00062	XP_026491586.1	91.38	3098	252	15	10	3106	107	3190	0	5287	91.38	99.61	96.65	teneurin-m isoform X2 [Vanessa tameamea]
Heas00062	XP_026491585.1	91.12	3107	252	24	10	3106	107	3199	0	5279	91.12	99.61	96.66	teneurin-m isoform X1 [Vanessa tameamea]
Heas00062	XP_026491587.1	91.12	3107	252	24	10	3106	14	3106	0	5279	91.12	99.61	99.55	teneurin-m isoform X3 [Vanessa tameamea]
Heas00062	XP_045459458.1	88.34	3113	319	44	10	3106	107	3191	0	5106	88.34	99.61	96.65	teneurin-m [Melitaea cinxia]
Heas00062	XP_034825053.1	88.27	3112	307	58	10	3106	14	3082	0	5083	88.27	99.61	99.55	teneurin-m isoform X1 [Maniola hyperantus]
Heas00062	XP_045763048.1	87.85	3135	280	101	10	3106	107	3178	0	5071	87.85	99.61	96.63	teneurin-m isoform X2 [Maniola jurtina]
Heas00062	XP_045763047.1	87.6	3144	280	110	10	3106	107	3187	0	5063	87.6	99.61	96.64	teneurin-m isoform X1 [Maniola jurtina]
Heas00062	XP_045763049.1	87.6	3144	280	110	10	3106	92	3172	0	5063	87.6	99.61	97.1	teneurin-m isoform X3 [Maniola jurtina]
Heas00062	XP_045763051.1	87.6	3144	280	110	10	3106	14	3094	0	5063	87.6	99.61	99.55	teneurin-m isoform X5 [Maniola jurtina] &gt;XP_045763052.1 teneurin-m isoform X5 [Maniola jurtina] &gt;XP_045763053.1 teneurin-m isoform X5 [Maniola jurtina] &gt;XP_045763054.1 teneurin-m isoform X5 [Maniola jurtina] &gt;XP_045763055.1 teneurin-m isoform X5 [Maniola jurtina]
Heas00062	XP_045763050.1	87.6	3144	280	110	10	3106	86	3166	0	5063	87.6	99.61	97.28	teneurin-m isoform X4 [Maniola jurtina]
Heas00062	XP_039745809.1	87.15	3137	316	87	10	3106	107	3196	0	5038	87.15	99.61	96.65	teneurin-m isoform X2 [Pararge aegeria]
Heas00062	CAH0721406.1	87.84	3116	343	36	10	3106	14	3112	0	5034	87.84	99.61	99.55	unnamed protein product, partial [Brenthis ino]
Heas00062	XP_039745808.1	86.9	3146	316	96	10	3106	107	3205	0	5030	86.9	99.61	96.66	teneurin-m isoform X1 [Pararge aegeria]
Heas00062	CAH0721405.1	87.58	3125	343	45	10	3106	14	3121	0	5026	87.58	99.61	99.55	unnamed protein product, partial [Brenthis ino]
Heas00062	CAH0721404.1	87.47	3129	343	49	10	3106	14	3125	0	5020	87.47	99.61	99.55	unnamed protein product, partial [Brenthis ino]
Heas00062	XP_032511790.1	86.46	3116	342	80	10	3106	107	3161	0	5007	86.46	99.61	96.62	teneurin-m isoform X2 [Danaus plexippus plexippus]
Heas00062	CAG9563228.1	86.57	3105	361	56	9	3106	28	3083	0	5006	86.57	99.65	99.09	unnamed protein product [Danaus chrysippus]
Heas00062	XP_023951230.1	87.19	3114	320	79	28	3106	1	3070	0	5002	87.19	99.04	99.97	teneurin-m isoform X2 [Bicyclus anynana]
Heas00063	CAG9571838.1	28.13	2631	1207	684	19	2543	5	2057	3.04e-245	822	28.13	81.43	83.9	unnamed protein product [Danaus chrysippus]
Heas00063	XP_026491833.1	37.74	1383	635	226	2	1269	24	1295	8.03e-247	799	37.74	40.89	86.47	hemicentin-1-like [Vanessa tameamea]
Heas00063	XP_047538704.1	37.32	1305	588	230	104	1269	1	1214	5.24e-231	753	37.32	37.6	87.34	hemicentin-1-like [Vanessa atalanta]
Heas00063	CAB3251608.1	28.15	1712	981	249	1555	3101	3	1630	1.75e-204	704	28.15	49.89	65.33	unnamed protein product [Arctia plantaginis]
Heas00063	XP_046970773.1	38.37	1191	571	163	1439	2545	23	1134	7.35e-202	673	38.37	35.7	74.93	hemicentin-1-like [Vanessa cardui]
Heas00063	XP_047538907.1	36.77	1172	605	136	1438	2542	23	1125	1.45e-199	667	36.77	35.63	74.28	hemicentin-1-like [Vanessa atalanta]
Heas00063	XP_026491834.1	36.6	1172	607	136	1438	2542	23	1125	4.33e-198	662	36.6	35.63	74.28	hemicentin-1-like isoform X1 [Vanessa tameamea]
Heas00063	XP_022823576.1	28.91	1740	1007	230	1452	3073	1	1628	4.83e-188	647	28.91	52.31	81.04	hemicentin-2-like isoform X1 [Spodoptera litura]
Heas00063	XP_045778362.1	32.52	1430	696	269	1	1270	26	1346	2.7e-185	627	32.52	40.95	86.57	hemicentin-1-like [Maniola jurtina]
Heas00063	XP_034836584.1	32.45	1430	698	268	1	1270	26	1347	3e-182	618	32.45	40.95	86.57	hemicentin-1-like [Maniola hyperantus]
Heas00063	XP_023953068.1	31.9	1420	704	263	1	1270	25	1331	1.16e-177	604	31.9	40.95	86.5	hemicentin-2-like [Bicyclus anynana]
Heas00063	XP_045453479.1	32.39	1451	697	284	1439	2729	24	1350	4e-177	604	32.39	41.63	84.58	hemicentin-2-like [Melitaea cinxia]
Heas00063	CAH0719135.1	30.47	1411	706	275	15	1269	1	1292	7.11e-167	571	30.47	40.47	87.59	unnamed protein product, partial [Brenthis ino]
Heas00063	XP_045778361.1	30.01	1553	751	336	2	1269	38	1539	1.05e-160	558	30.01	40.89	88.2	hemicentin-1-like [Maniola jurtina]
Heas00063	XP_037303568.1	30.93	1416	716	262	2	1270	25	1325	2.58e-161	556	30.93	40.92	85.87	hemicentin-1 [Manduca sexta]
Heas00063	CAH0719142.1	29.73	1500	640	414	2	1269	14	1331	1.62e-159	550	29.73	40.89	87.11	unnamed protein product, partial [Brenthis ino]
Heas00063	XP_022823577.1	28.57	1554	898	212	1452	2896	1	1451	1.73e-156	548	28.57	46.6	79.2	hemicentin-2-like isoform X2 [Spodoptera litura]
Heas00063	CAH0719140.1	32.79	1165	636	147	1452	2544	1	1090	3.26e-160	544	32.79	35.25	90.23	unnamed protein product, partial [Brenthis ino]
Heas00063	OWR49308.1	34.4	1093	566	151	1438	2451	19	1039	1.25e-157	541	34.4	32.7	74.96	hemicentin-2 [Danaus plexippus plexippus]
Heas00063	XP_032522846.1	35.86	1001	514	128	1438	2370	19	959	1.37e-159	534	35.86	30.09	98.02	hemicentin-1-like [Danaus plexippus plexippus]
Heas00064	XP_047532518.1	88.77	3196	248	111	1	3095	1	3186	0	5504	88.77	100	100	dmX-like protein 2 isoform X3 [Vanessa atalanta]
Heas00064	XP_026493460.1	88.74	3196	249	111	1	3095	1	3186	0	5503	88.74	100	100	dmX-like protein 2 isoform X3 [Vanessa tameamea]
Heas00064	XP_047532520.1	88.85	3192	249	107	1	3095	1	3182	0	5501	88.85	100	100	dmX-like protein 2 isoform X5 [Vanessa atalanta]
Heas00064	XP_026493462.1	88.82	3192	250	107	1	3095	1	3182	0	5500	88.82	100	100	dmX-like protein 2 isoform X5 [Vanessa tameamea]
Heas00064	XP_047532517.1	88.35	3211	248	126	1	3095	1	3201	0	5498	88.35	100	100	dmX-like protein 2 isoform X2 [Vanessa atalanta]
Heas00064	XP_026493459.1	88.32	3211	249	126	1	3095	1	3201	0	5497	88.32	100	100	dmX-like protein 2 isoform X2 [Vanessa tameamea]
Heas00064	XP_046966408.1	88.44	3219	239	133	1	3095	1	3210	0	5496	88.44	100	100	dmX-like protein 2 [Vanessa cardui]
Heas00064	XP_047532516.1	88.11	3220	248	135	1	3095	1	3210	0	5491	88.11	100	100	dmX-like protein 2 isoform X1 [Vanessa atalanta]
Heas00064	XP_026493458.1	88.07	3220	249	135	1	3095	1	3210	0	5489	88.07	100	100	dmX-like protein 2 isoform X1 [Vanessa tameamea]
Heas00064	XP_047532519.1	87.33	3220	247	161	1	3095	1	3184	0	5429	87.33	100	100	dmX-like protein 2 isoform X4 [Vanessa atalanta]
Heas00064	XP_026493461.1	87.3	3220	248	161	1	3095	1	3184	0	5427	87.3	100	100	dmX-like protein 2 isoform X4 [Vanessa tameamea]
Heas00064	XP_045450384.1	86.4	3228	294	145	1	3094	1	3217	0	5381	86.4	99.97	99.91	dmX-like protein 2 [Melitaea cinxia]
Heas00064	CAH0724980.1	86.62	3192	312	115	1	3091	1	3178	0	5366	86.62	99.87	99.94	unnamed protein product, partial [Brenthis ino]
Heas00064	CAH0724979.1	86.64	3188	315	111	1	3091	1	3174	0	5361	86.64	99.87	99.94	unnamed protein product, partial [Brenthis ino]
Heas00064	XP_023939332.1	86.11	3219	315	132	1	3091	1	3215	0	5353	86.11	99.87	99.84	dmX-like protein 2 [Bicyclus anynana]
Heas00064	CAH0724978.1	85.95	3216	313	139	1	3091	1	3202	0	5351	85.95	99.87	99.94	unnamed protein product, partial [Brenthis ino]
Heas00064	XP_039758481.1	87.13	3169	324	84	1	3091	1	3163	0	5351	87.13	99.87	99.84	dmX-like protein 2 isoform X3 [Pararge aegeria]
Heas00064	XP_045775744.1	86.47	3192	324	108	1	3091	1	3185	0	5350	86.47	99.87	99.87	dmX-like protein 2 isoform X6 [Maniola jurtina]
Heas00064	XP_045775742.1	86.39	3197	321	114	1	3091	1	3189	0	5350	86.39	99.87	99.87	dmX-like protein 2 isoform X4 [Maniola jurtina]
Heas00064	XP_045775741.1	85.95	3211	324	127	1	3091	1	3204	0	5346	85.95	99.87	99.88	dmX-like protein 2 isoform X3 [Maniola jurtina]
Heas00065	CAH0723168.1	84.28	3207	337	167	1	3065	1	3182	0	4802	84.28	99.19	99.13	unnamed protein product, partial [Brenthis ino]
Heas00065	XP_045448422.1	85.48	3120	248	205	1	3090	1	2945	0	4737	85.48	100	100	unconventional myosin-XV [Melitaea cinxia]
Heas00065	XP_026498958.1	85	3120	236	232	1	3065	1	2943	0	4683	85	99.19	99.49	unconventional myosin-XV [Vanessa tameamea]
Heas00065	CAG9584884.1	84.81	3095	390	80	1	3065	1	3045	0	4682	84.81	99.19	99.48	unnamed protein product [Danaus chrysippus]
Heas00065	CAG9584886.1	84.6	3103	390	88	1	3065	1	3053	0	4675	84.6	99.19	99.48	unnamed protein product [Danaus chrysippus]
Heas00065	XP_047529798.1	84.49	3120	249	235	1	3065	1	2940	0	4658	84.49	99.19	99.49	unconventional myosin-XV [Vanessa atalanta]
Heas00065	XP_034830450.1	84.24	3116	267	224	1	3065	1	2943	0	4647	84.24	99.19	99.56	unconventional myosin-XV [Maniola hyperantus]
Heas00065	XP_046979098.1	84.23	3114	263	228	1	3065	1	2935	0	4622	84.23	99.19	99.49	unconventional myosin-XV [Vanessa cardui]
Heas00065	XP_045771752.1	83.45	3118	285	231	1	3065	1	2940	0	4610	83.45	99.19	99.56	unconventional myosin-XV [Maniola jurtina]
Heas00065	XP_039754434.1	82.95	3115	301	230	1	3065	1	2935	0	4561	82.95	99.19	99.56	unconventional myosin-XV [Pararge aegeria]
Heas00065	XP_032524127.1	81.43	3096	363	212	1	3065	1	2915	0	4459	81.43	99.19	99.49	unconventional myosin-XV [Danaus plexippus plexippus]
Heas00065	CAB3251974.1	79.72	3186	474	172	1	3065	1	3135	0	4440	79.72	99.19	99.71	unnamed protein product [Arctia plantaginis]
Heas00065	CAG9584885.1	80.94	3095	373	217	1	3065	1	2908	0	4428	80.94	99.19	99.45	unnamed protein product [Danaus chrysippus]
Heas00065	XP_013198044.1	78.45	3114	405	266	1	3065	1	2897	0	4338	78.45	99.19	99.62	PREDICTED: unconventional myosin-XV [Amyelois transitella]
Heas00065	XP_026728974.1	79.42	3115	407	234	1	3065	1	2931	0	4324	79.42	99.19	99.69	unconventional myosin-XV [Trichoplusia ni]
Heas00065	XP_035433413.1	78.68	3138	398	271	1	3065	1	2940	0	4322	78.68	99.19	99.69	unconventional myosin-XV-like [Spodoptera frugiperda]
Heas00065	XP_041978675.1	78.63	3130	398	271	1	3065	1	2924	0	4321	78.63	99.19	99.66	unconventional myosin-XV [Aricia agestis]
Heas00065	XP_047023810.1	78.19	3154	399	289	1	3065	1	2954	0	4318	78.19	99.19	99.7	unconventional myosin-XV [Helicoverpa zea]
Heas00065	XP_021184296.1	78.07	3160	398	295	1	3065	1	2960	0	4317	78.07	99.19	99.7	unconventional myosin-XV [Helicoverpa armigera]
Heas00065	XP_045535728.1	78.83	3132	402	261	1	3065	1	2938	0	4313	78.83	99.19	92.39	unconventional myosin-XV [Papilio machaon]
Heas00066	XP_041980458.1	57.4	3249	926	458	37	3039	3	3039	0	2594	57.4	98.2	90.68	uncharacterized protein LOC121734108 isoform X2 [Aricia agestis]
Heas00066	XP_041980457.1	57.12	3260	929	469	37	3039	3	3050	0	2583	57.12	98.2	90.71	uncharacterized protein LOC121734108 isoform X1 [Aricia agestis]
Heas00066	XP_041980459.1	57.05	3215	974	407	37	3038	3	3023	0	2536	57.05	98.17	96.76	uncharacterized protein LOC121734108 isoform X3 [Aricia agestis]
Heas00066	XP_046966964.1	69	2542	568	220	37	2485	3	2417	0	2523	69	80.09	99.06	uncharacterized PE-PGRS family protein PE_PGRS54-like [Vanessa cardui]
Heas00066	XP_047532680.1	65.42	2464	494	358	37	2485	3	2123	0	2516	65.42	80.09	98.93	uncharacterized protein LOC125067862 isoform X23 [Vanessa atalanta]
Heas00066	XP_047532681.1	60.72	2383	521	415	37	2274	3	2115	0	2272	60.72	73.19	98.92	uncharacterized protein LOC125067862 isoform X24 [Vanessa atalanta]
Heas00066	XP_047532675.1	61.23	2383	529	395	37	2274	3	2135	0	2254	61.23	73.19	98.93	uncharacterized protein LOC125067862 isoform X19 [Vanessa atalanta]
Heas00066	XP_035447459.1	54.34	2514	684	464	583	3049	25	2121	0	2239	54.34	80.67	98.45	uncharacterized protein LOC118274155 isoform X4 [Spodoptera frugiperda]
Heas00066	XP_047532671.1	63.59	2263	503	321	37	2174	3	2069	0	2199	63.59	69.91	95.78	uncharacterized protein LOC125067862 isoform X15 [Vanessa atalanta]
Heas00066	XP_047532668.1	63.5	2266	503	324	37	2174	3	2072	0	2198	63.5	69.91	95.79	uncharacterized protein LOC125067862 isoform X12 [Vanessa atalanta]
Heas00066	XP_047532677.1	63.04	2273	496	344	37	2174	3	2066	0	2197	63.04	69.91	95.78	uncharacterized protein LOC125067862 isoform X21 [Vanessa atalanta]
Heas00066	XP_047532673.1	63.18	2273	496	341	37	2174	3	2069	0	2197	63.18	69.91	95.78	uncharacterized protein LOC125067862 isoform X17 [Vanessa atalanta]
Heas00066	XP_047532662.1	63.34	2272	503	330	37	2174	3	2078	0	2196	63.34	69.91	95.8	uncharacterized protein LOC125067862 isoform X6 [Vanessa atalanta]
Heas00066	XP_047532666.1	62.72	2283	496	355	37	2174	3	2075	0	2192	62.72	69.91	95.79	uncharacterized protein LOC125067862 isoform X10 [Vanessa atalanta] &gt;XP_047532667.1 uncharacterized protein LOC125067862 isoform X11 [Vanessa atalanta]
Heas00066	XP_047532678.1	62.33	2283	496	364	37	2174	3	2066	0	2192	62.33	69.91	95.78	uncharacterized protein LOC125067862 isoform X22 [Vanessa atalanta]
Heas00066	XP_047532661.1	62.94	2283	496	350	37	2174	3	2080	0	2192	62.94	69.91	95.8	uncharacterized protein LOC125067862 isoform X5 [Vanessa atalanta]
Heas00066	XP_047532674.1	62.46	2283	496	361	37	2174	3	2069	0	2192	62.46	69.91	95.78	uncharacterized protein LOC125067862 isoform X18 [Vanessa atalanta]
Heas00066	XP_047532659.1	62.99	2283	496	349	37	2174	3	2081	0	2192	62.99	69.91	95.81	uncharacterized protein LOC125067862 isoform X3 [Vanessa atalanta]
Heas00066	XP_047532670.1	62.59	2283	496	358	37	2174	3	2072	0	2192	62.59	69.91	95.79	uncharacterized protein LOC125067862 isoform X14 [Vanessa atalanta]
Heas00066	XP_047532664.1	62.86	2283	496	352	37	2174	3	2078	0	2192	62.86	69.91	95.8	uncharacterized protein LOC125067862 isoform X8 [Vanessa atalanta]
Heas00067	XP_047545573.1	63.19	3089	1012	125	1	3042	1	3011	0	3068	63.19	100	100	centromere-associated protein E-like isoform X1 [Vanessa atalanta]
Heas00067	XP_046978537.1	61.53	3080	1077	108	1	3042	1	3010	0	3051	61.53	100	100	centromere-associated protein E-like isoform X1 [Vanessa cardui]
Heas00067	XP_047545574.1	62.61	3089	1005	150	1	3042	1	2986	0	3017	62.61	100	100	centromere-associated protein E-like isoform X2 [Vanessa atalanta]
Heas00067	XP_026491082.1	62.23	3079	1057	106	1	3042	1	3010	0	2981	62.23	100	100	centromere-associated protein E-like isoform X1 [Vanessa tameamea]
Heas00067	XP_047545575.1	59.21	3089	970	290	1	3042	1	2846	0	2763	59.21	100	100	kinesin-related protein 4-like isoform X3 [Vanessa atalanta]
Heas00067	XP_046978538.1	57.5	3080	1036	273	1	3042	1	2845	0	2746	57.5	100	100	centromere-associated protein E-like isoform X2 [Vanessa cardui]
Heas00067	CAH0717384.1	55.48	2985	1230	99	1	2940	1	2931	0	2717	55.48	96.65	99.8	unnamed protein product, partial [Brenthis ino]
Heas00067	XP_026491083.1	58.23	3079	1015	271	1	3042	1	2845	0	2675	58.23	100	100	kinesin-related protein 4-like isoform X2 [Vanessa tameamea]
Heas00067	XP_045459876.1	60.35	2643	928	120	1	2626	1	2540	0	2509	60.35	86.32	98.99	kinesin-related protein 4-like [Melitaea cinxia]
Heas00067	XP_039745615.1	51.91	3111	1342	154	1	3042	1	3026	0	2453	51.91	100	99.93	kinesin-related protein 4-like isoform X3 [Pararge aegeria]
Heas00067	XP_045763606.1	51.61	3098	1365	134	1	3039	1	3023	0	2441	51.61	99.9	99.83	kinesin-related protein 4-like isoform X1 [Maniola jurtina]
Heas00067	XP_034825155.1	51.07	3125	1361	168	1	3039	1	3043	0	2410	51.07	99.9	99.84	kinesin-related protein 4-like [Maniola hyperantus]
Heas00067	XP_039745614.1	51.36	3051	1333	151	1	2982	1	2969	0	2368	51.36	98.03	93.36	kinesin-related protein 4-like isoform X2 [Pararge aegeria]
Heas00067	XP_039745613.1	51.36	3051	1333	151	1	2982	1	2969	0	2368	51.36	98.03	92.55	kinesin-related protein 4-like isoform X1 [Pararge aegeria]
Heas00067	XP_032511628.1	51.14	3080	1361	144	1	3040	1	2976	0	2308	51.14	99.93	99.8	kinesin-related protein 4-like [Danaus plexippus plexippus]
Heas00067	OWR42024.1	50.91	3080	1359	153	1	3040	1	2967	0	2284	50.91	99.93	99.8	kinesin protein 7 [Danaus plexippus plexippus]
Heas00067	CAG9562966.1	49.14	3087	1382	188	1	3039	1	2947	0	2268	49.14	99.9	99.76	unnamed protein product [Danaus chrysippus]
Heas00067	XP_023949893.1	48.72	3091	1417	168	1	3042	1	2972	0	2256	48.72	100	99.93	kinesin-related protein 4-like isoform X1 [Bicyclus anynana]
Heas00067	XP_023949894.1	48.69	3091	1418	168	1	3042	1	2972	0	2256	48.69	100	99.93	kinesin-related protein 4-like isoform X2 [Bicyclus anynana]
Heas00067	XP_045763607.1	48.45	3100	1297	301	1	3039	1	2860	0	2178	48.45	99.9	99.83	kinesin-related protein 4-like isoform X2 [Maniola jurtina]
Heas00068	XP_046971606.1	93.3	2864	183	9	1	2863	1	2856	0	4901	93.3	94.21	100	E3 ubiquitin-protein ligase UBR5 isoform X4 [Vanessa cardui]
Heas00068	XP_047542620.1	93.33	2865	181	10	1	2863	1	2857	0	4898	93.33	94.21	100	E3 ubiquitin-protein ligase UBR5 isoform X5 [Vanessa atalanta]
Heas00068	XP_046971585.1	93.17	2868	183	13	1	2863	1	2860	0	4895	93.17	94.21	100	E3 ubiquitin-protein ligase UBR5 isoform X1 [Vanessa cardui]
Heas00068	XP_047542584.1	93.2	2869	181	14	1	2863	1	2861	0	4893	93.2	94.21	100	E3 ubiquitin-protein ligase UBR5 isoform X1 [Vanessa atalanta]
Heas00068	XP_046971612.1	93.26	2864	182	11	1	2863	1	2854	0	4892	93.26	94.21	100	E3 ubiquitin-protein ligase UBR5 isoform X5 [Vanessa cardui]
Heas00068	XP_047542629.1	93.3	2865	180	12	1	2863	1	2855	0	4890	93.3	94.21	100	E3 ubiquitin-protein ligase UBR5 isoform X6 [Vanessa atalanta]
Heas00068	XP_046971590.1	93.13	2868	182	15	1	2863	1	2858	0	4886	93.13	94.21	100	E3 ubiquitin-protein ligase UBR5 isoform X2 [Vanessa cardui]
Heas00068	XP_046971598.1	93.06	2868	183	16	1	2863	1	2857	0	4885	93.06	94.21	100	E3 ubiquitin-protein ligase UBR5 isoform X3 [Vanessa cardui]
Heas00068	XP_047542601.1	93.13	2869	181	16	1	2863	1	2859	0	4884	93.13	94.21	100	E3 ubiquitin-protein ligase UBR5 isoform X3 [Vanessa atalanta]
Heas00068	XP_047542593.1	93.17	2869	180	16	1	2863	1	2859	0	4884	93.17	94.21	100	E3 ubiquitin-protein ligase UBR5 isoform X2 [Vanessa atalanta]
Heas00068	XP_047542610.1	93.1	2869	181	17	1	2863	1	2858	0	4883	93.1	94.21	100	E3 ubiquitin-protein ligase UBR5 isoform X4 [Vanessa atalanta]
Heas00068	XP_046971620.1	92.96	2868	183	19	1	2863	1	2854	0	4880	92.96	94.21	100	E3 ubiquitin-protein ligase UBR5 isoform X6 [Vanessa cardui]
Heas00068	XP_047542638.1	92.99	2869	181	20	1	2863	1	2855	0	4877	92.99	94.21	100	E3 ubiquitin-protein ligase UBR5 isoform X7 [Vanessa atalanta]
Heas00068	CAH0722721.1	92.49	2864	201	14	1	2863	1	2851	0	4847	92.49	94.21	100	unnamed protein product, partial [Brenthis ino]
Heas00068	XP_045454611.1	91.79	2876	210	26	1	2863	1	2863	0	4846	91.79	94.21	100	LOW QUALITY PROTEIN: E3 ubiquitin-protein ligase UBR5 [Melitaea cinxia]
Heas00068	CAH0722718.1	92.4	2868	201	17	1	2863	1	2856	0	4843	92.4	94.21	100	unnamed protein product, partial [Brenthis ino]
Heas00068	CAH0722720.1	92.43	2866	201	16	1	2863	1	2853	0	4842	92.43	94.21	100	unnamed protein product, partial [Brenthis ino]
Heas00068	CAH0722722.1	92.43	2866	200	17	1	2863	1	2852	0	4840	92.43	94.21	100	unnamed protein product, partial [Brenthis ino]
Heas00068	XP_026484907.1	92.46	2865	206	10	1	2863	1	2857	0	4834	92.46	94.21	100	E3 ubiquitin-protein ligase UBR5 isoform X4 [Vanessa tameamea]
Heas00068	CAH0722716.1	92.32	2866	201	19	1	2863	1	2850	0	4832	92.32	94.21	100	unnamed protein product, partial [Brenthis ino]
Heas00069	XP_026490043.1	63.17	3030	129	987	1	3029	1	2044	0	3494	63.17	99.9	99.85	glutamate synthase [NADH], amyloplastic isoform X1 [Vanessa tameamea]
Heas00069	XP_047527357.1	63.1	3030	131	987	1	3029	1	2044	0	3493	63.1	99.9	99.85	glutamate synthase [NADH], amyloplastic [Vanessa atalanta]
Heas00069	XP_046960774.1	62.94	3030	136	987	1	3029	1	2044	0	3488	62.94	99.9	99.85	glutamate synthase [NADH], amyloplastic [Vanessa cardui]
Heas00069	CAH0729004.1	61.29	3030	183	990	1	3029	1	2041	0	3392	61.29	99.9	99.51	unnamed protein product, partial [Brenthis ino]
Heas00069	XP_045764700.1	60.98	3032	195	988	1	3031	1	2045	0	3379	60.98	99.97	99.95	glutamate synthase [NADH], amyloplastic isoform X2 [Maniola jurtina]
Heas00069	XP_045764697.1	60.96	3033	195	989	1	3031	1	2046	0	3375	60.96	99.97	99.95	glutamate synthase [NADH], amyloplastic isoform X1 [Maniola jurtina] &gt;XP_045764698.1 glutamate synthase [NADH], amyloplastic isoform X1 [Maniola jurtina]
Heas00069	XP_023940184.1	60.88	3032	198	988	1	3031	1	2045	0	3373	60.88	99.97	99.95	glutamate synthase [NADH], amyloplastic isoform X2 [Bicyclus anynana]
Heas00069	XP_039748536.1	60.82	3032	201	987	1	3031	1	2046	0	3373	60.82	99.97	99.95	glutamate synthase [NADH], amyloplastic [Pararge aegeria]
Heas00069	XP_034824933.1	60.75	3032	202	988	1	3031	1	2045	0	3370	60.75	99.97	99.95	glutamate synthase [NADH], amyloplastic isoform X2 [Maniola hyperantus]
Heas00069	XP_023940183.1	60.86	3033	198	989	1	3031	1	2046	0	3368	60.86	99.97	99.95	glutamate synthase [NADH], amyloplastic isoform X1 [Bicyclus anynana]
Heas00069	XP_034824932.1	60.73	3033	202	989	1	3031	1	2046	0	3366	60.73	99.97	99.95	glutamate synthase [NADH], amyloplastic isoform X1 [Maniola hyperantus]
Heas00069	CAG9560728.1	60.44	3031	209	990	1	3031	1	2041	0	3328	60.44	99.97	99.95	unnamed protein product [Danaus chrysippus]
Heas00069	CAH2232614.1	64.51	2764	191	790	1	2763	1	1975	0	3328	64.51	91.13	98.41	jg14808 [Pararge aegeria aegeria]
Heas00069	XP_045493540.1	59.99	3032	223	990	1	3030	1	2044	0	3307	59.99	99.93	99.56	glutamate synthase [NADH], amyloplastic isoform X2 [Colias croceus]
Heas00069	XP_045493539.1	59.97	3033	223	991	1	3030	1	2045	0	3303	59.97	99.93	99.56	glutamate synthase [NADH], amyloplastic isoform X1 [Colias croceus]
Heas00069	XP_038210657.1	60.2	3033	215	992	1	3030	1	2044	0	3301	60.2	99.93	99.56	glutamate synthase [NADH], amyloplastic [Zerene cesonia]
Heas00069	CAB3242918.1	59.34	3042	238	999	1	3030	14	2068	0	3289	59.34	99.93	99.28	unnamed protein product [Arctia plantaginis]
Heas00069	CAB3243460.1	59.34	3042	238	999	1	3030	14	2068	0	3289	59.34	99.93	99.28	unnamed protein product [Arctia plantaginis]
Heas00069	XP_032511048.1	64.07	2764	200	793	1	2764	1	1971	0	3287	64.07	91.16	98.16	glutamate synthase [NADH], amyloplastic isoform X2 [Danaus plexippus plexippus]
Heas00069	XP_032511047.1	64.05	2765	200	794	1	2764	1	1972	0	3282	64.05	91.16	98.16	glutamate synthase [NADH], amyloplastic isoform X1 [Danaus plexippus plexippus]
Heas00070	XP_046966467.1	94.51	3003	162	3	1	3003	7	3006	0	3853	94.51	100	99.8	fibrillin-1-like [Vanessa cardui]
Heas00070	XP_047532817.1	94.37	3003	166	3	1	3003	7	3006	0	3846	94.37	100	99.8	fibrillin-1-like isoform X1 [Vanessa atalanta]
Heas00070	XP_026493342.1	94.14	3003	173	3	1	3003	7	3006	0	3845	94.14	100	99.8	fibrillin-1-like isoform X1 [Vanessa tameamea]
Heas00070	XP_026493344.1	94.14	3003	173	3	1	3003	1	3000	0	3845	94.14	100	100	fibrillin-1-like isoform X2 [Vanessa tameamea]
Heas00070	XP_047532818.1	92.57	3003	197	26	1	3003	7	2983	0	3714	92.57	100	99.8	fibrillin-1-like isoform X2 [Vanessa atalanta]
Heas00070	XP_026493345.1	92.34	3003	204	26	1	3003	7	2983	0	3713	92.34	100	99.8	fibrillin-1-like isoform X3 [Vanessa tameamea]
Heas00070	XP_023945616.1	87.69	3031	331	42	1	3003	7	3023	0	3551	87.69	100	99.8	LOW QUALITY PROTEIN: fibrillin-2-like [Bicyclus anynana]
Heas00070	XP_045776008.1	88.25	3020	330	25	1	3003	1	3012	0	3543	88.25	100	100	fibrillin-2-like [Maniola jurtina]
Heas00070	XP_034833316.1	88.39	3022	326	25	1	3003	7	3022	0	3533	88.39	100	99.8	fibrillin-2-like [Maniola hyperantus]
Heas00070	XP_039758394.1	87.54	3018	352	24	1	3003	7	3015	0	3506	87.54	100	99.8	fibrillin-2-like isoform X1 [Pararge aegeria]
Heas00070	XP_039758395.1	87.54	3018	352	24	1	3003	1	3009	0	3506	87.54	100	100	fibrillin-2-like isoform X2 [Pararge aegeria]
Heas00070	XP_045450412.1	87.58	3004	354	19	1	3000	16	3004	0	3458	87.58	99.9	99.43	fibrillin-2-like [Melitaea cinxia]
Heas00070	XP_039758396.1	85.82	3018	381	47	1	3003	7	2992	0	3375	85.82	100	99.8	fibrillin-2-like isoform X3 [Pararge aegeria]
Heas00070	OWR51044.1	85.73	3041	382	52	1	3003	12	3038	0	3373	85.73	100	99.64	putative fibrillin 2 [Danaus plexippus plexippus]
Heas00070	XP_032514495.1	85.7	3027	394	39	1	3003	12	3023	0	3343	85.7	100	99.64	fibrillin-2-like isoform X1 [Danaus plexippus plexippus]
Heas00070	CAG4985242.1	84.47	3020	437	32	5	3003	6	3014	0	3340	84.47	99.87	99.83	unnamed protein product [Parnassius apollo]
Heas00070	CAG9565841.1	85.48	3023	402	37	5	3003	4	3013	0	3334	85.48	99.87	99.9	unnamed protein product [Danaus chrysippus]
Heas00070	XP_035447023.1	86.38	3017	370	41	14	3000	88	3093	0	3332	86.38	99.47	97.09	fibrillin-2-like isoform X1 [Spodoptera frugiperda] &gt;XP_035447024.1 fibrillin-2-like isoform X2 [Spodoptera frugiperda]
Heas00070	XP_022824896.1	86.12	3026	363	57	14	3000	26	3033	0	3327	86.12	99.47	99.08	fibrillin-1-like isoform X1 [Spodoptera litura]
Heas00070	XP_047505847.1	83.85	3009	465	21	1	3000	7	3003	0	3316	83.85	99.9	99.4	fibrillin-2-like isoform X1 [Pieris napi]
Heas00071	XP_047541841.1	50.91	3078	1384	127	1	3001	1	3028	0	2783	50.91	100	100	uncharacterized protein LOC125074559 [Vanessa atalanta]
Heas00071	XP_045782102.1	43.44	3149	1583	198	1	3001	1	3099	0	2260	43.44	100	100	uncharacterized protein LOC123878815 [Maniola jurtina]
Heas00071	XP_039762042.1	41.22	3144	1642	206	1	3001	1	3081	0	2108	41.22	100	100	uncharacterized protein LOC120635175 [Pararge aegeria]
Heas00071	XP_046975388.1	50.56	1873	859	67	611	2459	1	1830	0	1647	50.56	61.61	99.84	uncharacterized protein LOC124541516 [Vanessa cardui]
Heas00071	XP_026494151.1	49.08	1685	686	172	1357	3001	1	1553	0	1486	49.08	54.82	100	uncharacterized protein LOC113399272, partial [Vanessa tameamea]
Heas00071	XP_034838064.1	40.04	2340	1251	152	401	2621	9	2315	0	1441	40.04	74.01	99.4	uncharacterized protein LOC117994280 [Maniola hyperantus]
Heas00071	XP_041968516.1	32.68	3136	1873	238	1	3001	1	3033	0	1414	32.68	100	100	uncharacterized protein LOC121725568 [Aricia agestis] &gt;XP_041968517.1 uncharacterized protein LOC121725568 [Aricia agestis]
Heas00071	CAH0730370.1	37.79	2199	1167	201	549	2694	2	2052	0	1193	37.79	71.51	99.85	unnamed protein product, partial [Brenthis ino]
Heas00071	CAG9574976.1	30.92	3072	1714	408	1	2992	1	2744	0	1191	30.92	99.7	88.89	unnamed protein product [Danaus chrysippus]
Heas00071	CAG4948263.1	34.03	2474	1436	196	690	3001	20	2459	0	1179	34.03	77.04	99.23	unnamed protein product [Parnassius apollo]
Heas00071	CAG4948260.1	34.06	2475	1435	197	690	3001	20	2460	0	1178	34.06	77.04	99.23	unnamed protein product [Parnassius apollo]
Heas00071	XP_013143965.1	29.69	3200	1948	302	1	3001	1	3097	0	1154	29.69	100	100	PREDICTED: uncharacterized protein LOC106107610 isoform X1 [Papilio polytes]
Heas00071	XP_013143966.1	29.69	3200	1945	305	1	3001	1	3094	0	1153	29.69	100	100	PREDICTED: uncharacterized protein LOC106107610 isoform X2 [Papilio polytes]
Heas00071	CAB3259411.1	28.85	3172	1969	288	1	3001	1	3055	0	1140	28.85	100	100	unnamed protein product [Arctia plantaginis]
Heas00071	CAB3224481.1	28.76	3168	1941	316	1	3001	1	3019	0	1115	28.76	100	100	unnamed protein product [Arctia plantaginis]
Heas00071	XP_035453728.1	29.07	3213	1982	297	1	3001	37	3164	0	1089	29.07	100	98.86	uncharacterized protein LOC118278572 isoform X1 [Spodoptera frugiperda]
Heas00071	XP_035453729.1	29.07	3213	1982	297	1	3001	1	3128	0	1089	29.07	100	100	uncharacterized protein LOC118278572 isoform X2 [Spodoptera frugiperda] &gt;XP_035453730.1 uncharacterized protein LOC118278572 isoform X2 [Spodoptera frugiperda]
Heas00071	XP_035454413.1	28.9	3215	1987	299	1	3001	1	3130	0	1067	28.9	100	100	uncharacterized protein LOC118279006 isoform X2 [Spodoptera frugiperda]
Heas00071	XP_035454412.1	28.9	3215	1987	299	1	3001	37	3166	0	1067	28.9	100	98.86	uncharacterized protein LOC118279006 isoform X1 [Spodoptera frugiperda]
Heas00071	XP_037966450.1	29.33	3123	1841	366	173	3001	5	3055	4.34e-304	997	29.33	94.27	99.87	uncharacterized protein LOC105394415 [Plutella xylostella]
Heas00072	XP_026485215.1	85.03	3006	123	327	1	2997	1	2688	0	4856	85.03	100	100	inositol 1,4,5-trisphosphate receptor isoform X7 [Vanessa tameamea]
Heas00072	XP_026485214.1	84.8	3014	123	335	1	2997	1	2696	0	4848	84.8	100	100	inositol 1,4,5-trisphosphate receptor isoform X6 [Vanessa tameamea]
Heas00072	XP_047540601.1	84.51	3028	119	350	1	2997	1	2709	0	4841	84.51	100	100	inositol 1,4,5-trisphosphate receptor isoform X3 [Vanessa atalanta]
Heas00072	XP_026485211.1	84.52	3024	123	345	1	2997	1	2706	0	4840	84.52	100	100	inositol 1,4,5-trisphosphate receptor isoform X5 [Vanessa tameamea]
Heas00072	XP_026485210.1	84.36	3030	123	351	1	2997	1	2712	0	4838	84.36	100	100	inositol 1,4,5-trisphosphate receptor isoform X4 [Vanessa tameamea]
Heas00072	XP_026485209.1	84.3	3032	123	353	1	2997	1	2714	0	4837	84.3	100	100	inositol 1,4,5-trisphosphate receptor isoform X3 [Vanessa tameamea]
Heas00072	XP_047540600.1	84.18	3040	119	362	1	2997	1	2721	0	4832	84.18	100	100	inositol 1,4,5-trisphosphate receptor isoform X2 [Vanessa atalanta]
Heas00072	XP_026485207.1	84.08	3040	123	361	1	2997	1	2722	0	4830	84.08	100	100	inositol 1,4,5-trisphosphate receptor isoform X1 [Vanessa tameamea]
Heas00072	XP_047540599.1	84.01	3046	119	368	1	2997	1	2727	0	4825	84.01	100	100	inositol 1,4,5-trisphosphate receptor isoform X1 [Vanessa atalanta]
Heas00072	XP_026485208.1	83.98	3040	123	364	1	2997	1	2719	0	4819	83.98	100	100	inositol 1,4,5-trisphosphate receptor isoform X2 [Vanessa tameamea]
Heas00072	CAH0731501.1	84.22	3010	145	330	1	2997	1	2693	0	4799	84.22	100	100	unnamed protein product, partial [Brenthis ino]
Heas00072	CAH0731502.1	83.94	3020	145	340	1	2997	1	2703	0	4791	83.94	100	100	unnamed protein product, partial [Brenthis ino]
Heas00072	XP_045456623.1	82.94	3066	139	384	1	2997	1	2751	0	4791	82.94	100	100	inositol 1,4,5-trisphosphate receptor [Melitaea cinxia]
Heas00072	XP_046974218.1	83.46	3047	122	382	1	2997	1	2715	0	4788	83.46	100	100	LOW QUALITY PROTEIN: inositol 1,4,5-trisphosphate receptor [Vanessa cardui]
Heas00072	CAH0731500.1	83.69	3029	145	349	1	2997	1	2712	0	4784	83.69	100	100	unnamed protein product, partial [Brenthis ino]
Heas00072	CAH0731503.1	83.84	3020	145	343	1	2997	1	2700	0	4781	83.84	100	100	unnamed protein product, partial [Brenthis ino]
Heas00072	CAH0731504.1	83.5	3036	145	356	1	2997	1	2719	0	4781	83.5	100	100	unnamed protein product, partial [Brenthis ino]
Heas00072	XP_039761010.1	81.18	3018	230	338	1	2997	1	2701	0	4636	81.18	100	100	inositol 1,4,5-trisphosphate receptor isoform X7 [Pararge aegeria]
Heas00072	XP_039761009.1	80.86	3031	229	351	1	2997	1	2714	0	4629	80.86	100	100	inositol 1,4,5-trisphosphate receptor isoform X6 [Pararge aegeria]
Heas00072	XP_013174737.1	80.65	3039	226	362	1	2997	1	2719	0	4628	80.65	100	100	PREDICTED: inositol 1,4,5-trisphosphate receptor isoform X2 [Papilio xuthus]
Heas00073	XP_047543062.1	68.26	3144	741	257	1	2995	1	3036	0	3522	68.26	100	100	uncharacterized protein LOC125075366 isoform X6 [Vanessa atalanta]
Heas00073	XP_047543060.1	68.62	3142	736	250	1	2995	1	3039	0	3522	68.62	100	100	uncharacterized protein LOC125075366 isoform X4 [Vanessa atalanta]
Heas00073	XP_047543061.1	68.76	3140	733	248	1	2995	1	3037	0	3518	68.76	100	100	uncharacterized protein LOC125075366 isoform X5 [Vanessa atalanta]
Heas00073	XP_047543057.1	68.58	3144	736	252	1	2995	1	3041	0	3517	68.58	100	100	uncharacterized protein LOC125075366 isoform X1 [Vanessa atalanta]
Heas00073	XP_047543065.1	68.59	3142	736	251	1	2995	1	3038	0	3516	68.59	100	100	uncharacterized protein LOC125075366 isoform X8 [Vanessa atalanta]
Heas00073	XP_047543058.1	68.54	3144	736	253	1	2995	1	3040	0	3511	68.54	100	100	uncharacterized protein LOC125075366 isoform X2 [Vanessa atalanta]
Heas00073	XP_047543059.1	68.54	3144	736	253	1	2995	1	3040	0	3511	68.54	100	100	uncharacterized protein LOC125075366 isoform X3 [Vanessa atalanta]
Heas00073	XP_047543064.1	67.62	3144	734	284	1	2995	1	3009	0	3443	67.62	100	100	uncharacterized protein LOC125075366 isoform X7 [Vanessa atalanta]
Heas00073	XP_046976214.1	68.36	3082	785	190	1	2995	1	2979	0	3440	68.36	100	100	uncharacterized protein LOC124542294 [Vanessa cardui]
Heas00073	XP_026487093.1	68.04	2835	658	248	304	2995	3	2732	0	3143	68.04	89.88	99.93	uncharacterized protein LOC113394110 [Vanessa tameamea]
Heas00073	XP_045456048.1	62.06	3268	804	436	1	2964	1	3136	0	3104	62.06	98.96	99.97	uncharacterized protein LOC123665857 [Melitaea cinxia]
Heas00073	XP_045783442.1	63.38	3050	872	245	2	2898	1	2958	0	3037	63.38	96.73	99.26	uncharacterized protein LOC123879655 isoform X5 [Maniola jurtina]
Heas00073	XP_045783440.1	62.85	3085	868	278	2	2898	1	2995	0	3036	62.85	96.73	99.27	uncharacterized protein LOC123879655 isoform X3 [Maniola jurtina]
Heas00073	XP_034839024.1	63.39	3076	889	237	2	2898	1	3018	0	3033	63.39	96.73	99.28	uncharacterized protein LOC117995137 [Maniola hyperantus]
Heas00073	XP_045783439.1	62.77	3089	868	282	2	2898	1	2999	0	3030	62.77	96.73	99.27	uncharacterized protein LOC123879655 isoform X2 [Maniola jurtina]
Heas00073	XP_045783438.1	62.75	3090	868	283	2	2898	1	3000	0	3030	62.75	96.73	99.27	uncharacterized protein LOC123879655 isoform X1 [Maniola jurtina]
Heas00073	XP_045783441.1	62.14	3090	863	307	2	2898	1	2976	0	2983	62.14	96.73	99.27	uncharacterized protein LOC123879655 isoform X4 [Maniola jurtina]
Heas00073	XP_023939568.1	63.36	3076	887	240	2	2896	1	3017	0	2977	63.36	96.66	99.11	uncharacterized protein LOC112046942 isoform X3 [Bicyclus anynana]
Heas00073	XP_023939569.1	63.31	3072	892	235	2	2896	1	3014	0	2968	63.31	96.66	99.11	uncharacterized protein LOC112046942 isoform X4 [Bicyclus anynana]
Heas00073	XP_023939566.1	63.25	3075	892	238	2	2896	1	3017	0	2963	63.25	96.66	99.11	uncharacterized protein LOC112046942 isoform X2 [Bicyclus anynana]
Heas00074	XP_026492746.1	88.97	2947	290	35	56	2989	2094	5018	0	4486	88.97	98.16	58.29	histone-lysine N-methyltransferase 2C-like [Vanessa tameamea]
Heas00074	XP_047528678.1	88.87	2947	293	35	56	2989	2107	5031	0	4482	88.87	98.16	58.14	histone-lysine N-methyltransferase 2C-like [Vanessa atalanta]
Heas00074	XP_046963655.1	88.46	2947	305	35	56	2989	2077	5001	0	4455	88.46	98.16	58.49	histone-lysine N-methyltransferase 2C-like isoform X7 [Vanessa cardui]
Heas00074	XP_046963652.1	88.46	2947	305	35	56	2989	2091	5015	0	4455	88.46	98.16	58.33	histone-lysine N-methyltransferase 2C-like isoform X5 [Vanessa cardui]
Heas00074	XP_046963649.1	88.46	2947	305	35	56	2989	2096	5020	0	4455	88.46	98.16	58.27	histone-lysine N-methyltransferase 2C-like isoform X2 [Vanessa cardui]
Heas00074	XP_046963648.1	88.46	2947	305	35	56	2989	2097	5021	0	4455	88.46	98.16	58.26	histone-lysine N-methyltransferase 2C-like isoform X1 [Vanessa cardui]
Heas00074	XP_046963650.1	88.46	2947	305	35	56	2989	2093	5017	0	4455	88.46	98.16	58.3	histone-lysine N-methyltransferase 2C-like isoform X3 [Vanessa cardui]
Heas00074	XP_046963656.1	88.46	2947	305	35	56	2989	2084	5008	0	4455	88.46	98.16	58.41	histone-lysine N-methyltransferase 2C-like isoform X8 [Vanessa cardui]
Heas00074	XP_046963653.1	88.46	2947	305	35	56	2989	2089	5013	0	4455	88.46	98.16	58.35	histone-lysine N-methyltransferase 2C-like isoform X6 [Vanessa cardui]
Heas00074	XP_046963651.1	88.46	2947	305	35	56	2989	2092	5016	0	4455	88.46	98.16	58.31	histone-lysine N-methyltransferase 2C-like isoform X4 [Vanessa cardui]
Heas00074	XP_045446904.1	88.52	2944	282	56	56	2989	2267	5164	0	4421	88.52	98.16	56.12	LOW QUALITY PROTEIN: histone-lysine N-methyltransferase 2C-like [Melitaea cinxia]
Heas00074	CAH0729228.1	86.52	2967	363	37	44	2989	2237	5187	0	4330	86.52	98.56	56.89	unnamed protein product, partial [Brenthis ino]
Heas00074	CAH0729230.1	86.52	2967	363	37	44	2989	2229	5179	0	4330	86.52	98.56	56.98	unnamed protein product, partial [Brenthis ino]
Heas00074	CAH0729229.1	86.52	2967	363	37	44	2989	2228	5178	0	4330	86.52	98.56	56.99	unnamed protein product, partial [Brenthis ino]
Heas00074	XP_039749478.1	84.48	2932	425	30	72	2989	2124	5039	0	4252	84.48	97.62	57.87	histone-lysine N-methyltransferase 2C-like isoform X4 [Pararge aegeria]
Heas00074	XP_039749477.1	84.48	2932	425	30	72	2989	2127	5042	0	4252	84.48	97.62	57.83	histone-lysine N-methyltransferase 2C-like isoform X3 [Pararge aegeria]
Heas00074	XP_039749475.1	84.48	2932	425	30	72	2989	2128	5043	0	4252	84.48	97.62	57.82	histone-lysine N-methyltransferase 2C-like isoform X1 [Pararge aegeria]
Heas00074	XP_039749476.1	84.48	2932	425	30	72	2989	2127	5042	0	4252	84.48	97.62	57.83	histone-lysine N-methyltransferase 2C-like isoform X2 [Pararge aegeria]
Heas00074	XP_039749481.1	84.48	2932	425	30	72	2989	2109	5024	0	4252	84.48	97.62	58.04	histone-lysine N-methyltransferase 2C-like isoform X6 [Pararge aegeria]
Heas00074	XP_039749479.1	84.48	2932	425	30	72	2989	2124	5039	0	4252	84.48	97.62	57.87	histone-lysine N-methyltransferase 2C-like isoform X5 [Pararge aegeria]
Heas00076	XP_026495851.1	88.09	2183	220	40	10	2188	7	2153	0	3553	88.09	73.96	99.68	uncharacterized protein LOC113400488 [Vanessa tameamea]
Heas00076	XP_047535477.1	87.95	2183	224	39	10	2188	7	2154	0	3552	87.95	73.96	99.68	uncharacterized protein LOC125069910 [Vanessa atalanta]
Heas00076	XP_046969719.1	87.5	2216	208	69	4	2188	495	2672	0	3546	87.5	74.17	81.48	LOW QUALITY PROTEIN: uncharacterized protein LOC124537051 [Vanessa cardui]
Heas00076	XP_045451650.1	87.13	2175	233	47	25	2188	4	2142	0	3483	87.13	73.46	99.81	uncharacterized protein LOC123660638 [Melitaea cinxia]
Heas00076	XP_045774288.1	85.51	2187	276	41	10	2188	7	2160	0	3479	85.51	73.96	99.68	uncharacterized protein LOC123873499 isoform X3 [Maniola jurtina]
Heas00076	XP_045774285.1	85.23	2193	277	47	10	2188	7	2166	0	3471	85.23	73.96	99.68	uncharacterized protein LOC123873499 isoform X1 [Maniola jurtina]
Heas00076	XP_045774287.1	85.18	2193	277	48	10	2188	7	2165	0	3465	85.18	73.96	99.68	uncharacterized protein LOC123873499 isoform X2 [Maniola jurtina]
Heas00076	XP_034834957.1	85.26	2192	272	51	10	2188	7	2160	0	3465	85.26	73.96	99.68	uncharacterized protein LOC117991468 [Maniola hyperantus]
Heas00076	XP_023936803.1	84.6	2189	289	48	11	2188	8	2159	0	3432	84.6	73.93	99.63	uncharacterized protein LOC112045005 isoform X4 [Bicyclus anynana]
Heas00076	XP_045774289.1	84.22	2193	277	69	10	2188	7	2144	0	3429	84.22	73.96	99.67	uncharacterized protein LOC123873499 isoform X4 [Maniola jurtina]
Heas00076	XP_023936802.1	84.68	2187	291	44	11	2188	8	2159	0	3420	84.68	73.93	99.63	uncharacterized protein LOC112045005 isoform X3 [Bicyclus anynana]
Heas00076	XP_023936800.1	84.24	2189	299	46	11	2188	8	2161	0	3415	84.24	73.93	99.63	uncharacterized protein LOC112045005 isoform X1 [Bicyclus anynana]
Heas00076	XP_045774290.1	83.99	2193	277	74	10	2188	7	2139	0	3411	83.99	73.96	99.67	uncharacterized protein LOC123873499 isoform X5 [Maniola jurtina]
Heas00076	XP_023936801.1	84.19	2189	299	47	11	2188	8	2160	0	3409	84.19	73.93	99.63	uncharacterized protein LOC112045005 isoform X2 [Bicyclus anynana]
Heas00076	XP_045774293.1	85.07	2144	273	47	59	2188	1	2111	0	3393	85.07	72.3	99.95	uncharacterized protein LOC123873499 isoform X8 [Maniola jurtina]
Heas00076	XP_023936804.1	83.23	2189	299	68	11	2188	8	2139	0	3373	83.23	73.93	99.63	uncharacterized protein LOC112045005 isoform X5 [Bicyclus anynana]
Heas00076	XP_039756553.1	83.81	2181	268	85	59	2188	1	2147	0	3371	83.81	72.3	99.95	uncharacterized protein LOC120631161 [Pararge aegeria]
Heas00076	XP_045774291.1	83.22	2193	275	93	10	2188	7	2120	0	3363	83.22	73.96	99.67	uncharacterized protein LOC123873499 isoform X6 [Maniola jurtina]
Heas00076	XP_023936805.1	83.01	2189	299	73	11	2188	8	2134	0	3355	83.01	73.93	99.63	uncharacterized protein LOC112045005 isoform X6 [Bicyclus anynana]
Heas00076	CAG9564810.1	84.74	2136	299	27	23	2151	19	2134	0	3316	84.74	72.27	99.16	unnamed protein product [Danaus chrysippus]
Heas00077	XP_026490927.1	71.83	3003	714	132	1	2912	1	2962	0	3853	71.83	99.18	98.18	uncharacterized protein LOC113397010 isoform X4 [Vanessa tameamea]
Heas00077	XP_047529863.1	71.77	3000	718	129	1	2912	1	2959	0	3853	71.77	99.18	98.18	uncharacterized protein LOC125066024 isoform X5 [Vanessa atalanta]
Heas00077	XP_026490926.1	71.61	3012	714	141	1	2912	1	2971	0	3850	71.61	99.18	98.18	uncharacterized protein LOC113397010 isoform X3 [Vanessa tameamea]
Heas00077	XP_047529862.1	71.55	3009	718	138	1	2912	1	2968	0	3849	71.55	99.18	98.18	uncharacterized protein LOC125066024 isoform X4 [Vanessa atalanta]
Heas00077	XP_026490929.1	71.79	3003	714	133	1	2912	1	2961	0	3847	71.79	99.18	98.18	uncharacterized protein LOC113397010 isoform X5 [Vanessa tameamea]
Heas00077	XP_047529864.1	71.73	3000	718	130	1	2912	1	2958	0	3846	71.73	99.18	98.17	uncharacterized protein LOC125066024 isoform X6 [Vanessa atalanta]
Heas00077	XP_026490924.1	71.42	3020	714	149	1	2912	1	2979	0	3842	71.42	99.18	98.19	uncharacterized protein LOC113397010 isoform X1 [Vanessa tameamea]
Heas00077	XP_047529859.1	71.36	3017	718	146	1	2912	1	2976	0	3842	71.36	99.18	98.19	uncharacterized protein LOC125066024 isoform X1 [Vanessa atalanta]
Heas00077	XP_026490925.1	71.41	3019	715	148	1	2912	1	2978	0	3841	71.41	99.18	98.19	uncharacterized protein LOC113397010 isoform X2 [Vanessa tameamea]
Heas00077	XP_046959346.1	71.06	2996	749	118	1	2919	1	2955	0	3841	71.06	99.42	98.43	uncharacterized protein LOC124529598 isoform X4 [Vanessa cardui]
Heas00077	XP_047529860.1	71.35	3016	719	145	1	2912	1	2975	0	3840	71.35	99.18	98.18	uncharacterized protein LOC125066024 isoform X2 [Vanessa atalanta]
Heas00077	XP_046959345.1	70.85	3005	749	127	1	2919	1	2964	0	3838	70.85	99.42	98.44	uncharacterized protein LOC124529598 isoform X3 [Vanessa cardui]
Heas00077	XP_047529861.1	71.33	3017	718	147	1	2912	1	2975	0	3835	71.33	99.18	98.18	uncharacterized protein LOC125066024 isoform X3 [Vanessa atalanta]
Heas00077	XP_046959347.1	71.03	2996	749	119	1	2919	1	2954	0	3835	71.03	99.42	98.43	uncharacterized protein LOC124529598 isoform X5 [Vanessa cardui]
Heas00077	XP_046959343.1	70.66	3013	749	135	1	2919	1	2972	0	3830	70.66	99.42	98.44	uncharacterized protein LOC124529598 isoform X1 [Vanessa cardui]
Heas00077	XP_046959344.1	70.65	3012	750	134	1	2919	1	2971	0	3829	70.65	99.42	98.44	uncharacterized protein LOC124529598 isoform X2 [Vanessa cardui]
Heas00077	CAH0719583.1	66.22	2984	837	171	2	2912	1	2886	0	3441	66.22	99.15	98.3	unnamed protein product, partial [Brenthis ino]
Heas00077	CAH0719584.1	66.04	2992	837	179	2	2912	1	2894	0	3434	66.04	99.15	98.3	unnamed protein product, partial [Brenthis ino]
Heas00077	XP_045448960.1	66.63	2937	793	187	64	2911	13	2851	0	3432	66.63	97	97.49	uncharacterized protein LOC123657461 [Melitaea cinxia]
Heas00077	CAH0719585.1	66.04	2992	836	180	2	2912	1	2893	0	3430	66.04	99.15	98.3	unnamed protein product, partial [Brenthis ino]
Heas00078	XP_026491738.1	69.51	2935	884	11	1	2930	1	2929	0	3199	69.51	100	100	centromere-associated protein E-like isoform X1 [Vanessa tameamea]
Heas00078	XP_026491739.1	69.47	2935	884	12	1	2930	1	2928	0	3193	69.47	100	100	centromere-associated protein E-like isoform X2 [Vanessa tameamea]
Heas00078	XP_045459693.1	68.56	2939	841	83	1	2930	1	2865	0	3175	68.56	100	100	protein lava lamp-like [Melitaea cinxia]
Heas00078	XP_046978861.1	68.81	2934	902	13	1	2930	1	2925	0	3157	68.81	100	100	protein lava lamp-like isoform X1 [Vanessa cardui]
Heas00078	XP_046978862.1	68.78	2934	902	14	1	2930	1	2924	0	3151	68.78	100	100	protein lava lamp-like isoform X2 [Vanessa cardui]
Heas00078	XP_047546037.1	68.45	2935	915	11	1	2930	1	2929	0	3135	68.45	100	100	golgin subfamily A member 4-like isoform X1 [Vanessa atalanta]
Heas00078	XP_047546038.1	68.42	2935	915	12	1	2930	1	2928	0	3129	68.42	100	100	golgin subfamily A member 4-like isoform X2 [Vanessa atalanta]
Heas00078	CAH0717288.1	66.89	2939	955	18	1	2930	1	2930	0	3112	66.89	100	100	unnamed protein product, partial [Brenthis ino]
Heas00078	XP_045763755.1	65.07	2969	972	65	2	2930	4	2947	0	3023	65.07	99.97	99.9	protein lava lamp-like [Maniola jurtina]
Heas00078	XP_034825627.1	62.66	2967	1066	42	2	2930	4	2966	0	2930	62.66	99.97	99.9	protein lava lamp isoform X1 [Maniola hyperantus]
Heas00078	XP_034825628.1	62.52	2967	1052	60	2	2930	4	2948	0	2916	62.52	99.97	99.9	protein lava lamp isoform X2 [Maniola hyperantus]
Heas00078	XP_039746270.1	62.83	2970	1053	51	1	2930	1	2959	0	2910	62.83	100	100	uncharacterized protein PFB0145c-like isoform X1 [Pararge aegeria]
Heas00078	CAH2268220.1	62.63	2970	1059	51	1	2930	1	2959	0	2893	62.63	100	100	jg8226 [Pararge aegeria aegeria]
Heas00078	XP_039746271.1	62.32	2970	1054	65	1	2930	1	2945	0	2870	62.32	100	100	uncharacterized protein PFB0145c-like isoform X2 [Pararge aegeria]
Heas00078	XP_046978863.1	67.19	2679	866	13	256	2930	1	2670	0	2773	67.19	91.3	100	protein lava lamp-like isoform X3 [Vanessa cardui]
Heas00078	XP_023950065.1	61.31	2967	1092	56	1	2930	1	2948	0	2767	61.31	100	100	protein lava lamp-like [Bicyclus anynana]
Heas00078	XP_047546039.1	66.83	2680	878	11	256	2930	1	2674	0	2753	66.83	91.3	100	protein lava lamp-like isoform X3 [Vanessa atalanta]
Heas00078	CAG9563570.1	57.67	3045	1123	166	1	2930	1	2994	0	2641	57.67	100	100	unnamed protein product [Danaus chrysippus]
Heas00078	XP_038213070.1	57.64	2953	1156	95	1	2930	1	2881	0	2606	57.64	100	100	protein lava lamp [Zerene cesonia]
Heas00078	CAG5009650.1	54.53	2978	1224	130	1	2930	1	2896	0	2571	54.53	100	100	unnamed protein product [Parnassius apollo]
Heas00079	XP_046967396.1	87.28	2955	321	55	1	2915	1	2940	0	4698	87.28	100	99.93	adenomatous polyposis coli protein-like [Vanessa cardui]
Heas00079	XP_047531968.1	87.36	2960	321	53	1	2915	1	2952	0	4690	87.36	100	99.93	adenomatous polyposis coli protein-like isoform X1 [Vanessa atalanta]
Heas00079	XP_026498461.1	87.13	2960	326	55	1	2915	1	2950	0	4675	87.13	100	99.93	adenomatous polyposis coli protein-like isoform X1 [Vanessa tameamea] &gt;XP_026498462.1 adenomatous polyposis coli protein-like isoform X1 [Vanessa tameamea]
Heas00079	XP_026498463.1	87.06	2960	327	56	1	2915	1	2949	0	4673	87.06	100	99.93	adenomatous polyposis coli protein-like isoform X2 [Vanessa tameamea]
Heas00079	XP_047531969.1	87.33	2858	309	53	103	2915	1	2850	0	4509	87.33	96.5	99.93	adenomatous polyposis coli protein-like isoform X2 [Vanessa atalanta]
Heas00079	XP_026498464.1	87.09	2858	314	55	103	2915	1	2848	0	4494	87.09	96.5	99.93	adenomatous polyposis coli protein-like isoform X3 [Vanessa tameamea] &gt;XP_026498465.1 adenomatous polyposis coli protein-like isoform X3 [Vanessa tameamea]
Heas00079	CAH0724020.1	83.8	2981	390	93	1	2915	1	2954	0	4469	83.8	100	100	unnamed protein product, partial [Brenthis ino]
Heas00079	CAH0724019.1	83.74	2982	391	94	1	2915	1	2955	0	4469	83.74	100	100	unnamed protein product, partial [Brenthis ino]
Heas00079	XP_045449413.1	81.26	3058	397	176	1	2915	1	3025	0	4428	81.26	100	100	uncharacterized protein LOC123657979 [Melitaea cinxia]
Heas00079	XP_039750459.1	83.16	2975	407	94	1	2915	1	2941	0	4396	83.16	100	100	adenomatous polyposis coli protein isoform X2 [Pararge aegeria] &gt;CAH2269774.1 jg18968 [Pararge aegeria aegeria]
Heas00079	XP_039750458.1	83.19	2975	407	93	1	2915	1	2942	0	4395	83.19	100	100	adenomatous polyposis coli protein isoform X1 [Pararge aegeria] &gt;CAH2269777.1 jg18968 [Pararge aegeria aegeria]
Heas00079	XP_045767238.1	82.15	2975	440	91	1	2915	1	2944	0	4328	82.15	100	100	adenomatous polyposis coli protein-like isoform X2 [Maniola jurtina]
Heas00079	XP_045767234.1	82.18	2975	440	90	1	2915	1	2945	0	4327	82.18	100	100	adenomatous polyposis coli protein-like isoform X1 [Maniola jurtina] &gt;XP_045767236.1 adenomatous polyposis coli protein-like isoform X1 [Maniola jurtina] &gt;XP_045767237.1 adenomatous polyposis coli protein-like isoform X1 [Maniola jurtina]
Heas00079	XP_023940956.1	82.39	2970	435	88	1	2915	1	2937	0	4323	82.39	100	100	adenomatous polyposis coli protein isoform X1 [Bicyclus anynana] &gt;XP_023940957.1 adenomatous polyposis coli protein isoform X1 [Bicyclus anynana] &gt;XP_023940958.1 adenomatous polyposis coli protein isoform X2 [Bicyclus anynana] &gt;XP_023940959.1 adenomatous polyposis coli protein isoform X1 [Bicyclus anynana]
Heas00079	XP_023940960.1	82.36	2970	435	89	1	2915	1	2936	0	4323	82.36	100	100	adenomatous polyposis coli protein isoform X3 [Bicyclus anynana]
Heas00079	XP_034828539.1	82.15	2974	441	90	1	2915	1	2943	0	4306	82.15	100	100	adenomatous polyposis coli protein-like [Maniola hyperantus]
Heas00079	XP_039750460.1	83.36	2873	386	92	103	2915	1	2841	0	4236	83.36	96.5	100	adenomatous polyposis coli protein isoform X3 [Pararge aegeria]
Heas00079	XP_045767239.1	82.18	2873	423	89	103	2915	1	2844	0	4162	82.18	96.5	100	adenomatous polyposis coli protein-like isoform X3 [Maniola jurtina]
Heas00079	XP_023940962.1	82.43	2868	417	87	103	2915	1	2836	0	4158	82.43	96.5	100	adenomatous polyposis coli protein isoform X4 [Bicyclus anynana]
Heas00079	CAG9580166.1	79.86	2969	459	139	1	2915	1	2884	0	4088	79.86	100	100	unnamed protein product [Danaus chrysippus]
Heas00080	XP_045458113.1	88.25	2997	249	103	1	2909	1	2982	0	5283	88.25	100	73.07	dynein axonemal heavy chain 6 [Melitaea cinxia]
Heas00080	XP_047544362.1	88.09	2998	253	104	1	2909	1	2983	0	5270	88.09	100	73.06	LOW QUALITY PROTEIN: dynein axonemal heavy chain 6 [Vanessa atalanta]
Heas00080	XP_026497675.1	87.86	2998	260	104	1	2909	1	2983	0	5259	87.86	100	73.06	LOW QUALITY PROTEIN: dynein heavy chain 6, axonemal [Vanessa tameamea]
Heas00080	XP_046977512.1	87.54	3010	259	116	1	2909	1	2995	0	5259	87.54	100	73.14	LOW QUALITY PROTEIN: dynein axonemal heavy chain 6 [Vanessa cardui]
Heas00080	XP_032526577.1	86.92	2990	292	99	3	2909	7	2980	0	5182	86.92	99.93	72.89	dynein heavy chain 6, axonemal [Danaus plexippus plexippus]
Heas00080	XP_045784195.1	85.71	2989	329	98	4	2909	8	2981	0	5135	85.71	99.9	72.82	dynein axonemal heavy chain 6 [Maniola jurtina]
Heas00080	OWR53172.1	86.25	2990	291	120	3	2909	7	2959	0	5135	86.25	99.93	72.75	putative Dynein-1-alpha heavy chain flagellar inner arm I1 complex [Danaus plexippus plexippus]
Heas00080	XP_039763929.1	85.31	2989	341	98	4	2909	8	2981	0	5124	85.31	99.9	72.86	dynein heavy chain 6, axonemal [Pararge aegeria]
Heas00080	XP_034839682.1	84.88	2989	354	98	4	2909	8	2981	0	5095	84.88	99.9	72.82	dynein heavy chain 6, axonemal [Maniola hyperantus]
Heas00080	XP_038216809.1	84.54	2989	358	104	10	2909	7	2980	0	5069	84.54	99.69	72.89	dynein heavy chain 6, axonemal [Zerene cesonia]
Heas00080	XP_045510017.1	84.47	2987	362	102	10	2909	10	2981	0	5066	84.47	99.69	72.83	dynein axonemal heavy chain 6, partial [Colias croceus]
Heas00080	XP_028179118.1	84.03	2987	377	100	3	2907	7	2975	0	5024	84.03	99.86	72.81	dynein heavy chain 6, axonemal [Ostrinia furnacalis]
Heas00080	XP_045531746.1	84.08	2984	377	98	9	2909	6	2974	0	5015	84.08	99.72	72.86	dynein axonemal heavy chain 6 [Pieris brassicae]
Heas00080	XP_026758308.1	83.74	2996	381	106	3	2909	7	2985	0	5009	83.74	99.93	72.93	dynein heavy chain 6, axonemal [Galleria mellonella]
Heas00080	XP_047524724.1	84.03	2986	376	101	10	2909	7	2977	0	5006	84.03	99.69	72.85	dynein axonemal heavy chain 6 [Pieris napi]
Heas00080	XP_022118099.2	83.68	2990	385	103	8	2909	5	2979	0	4998	83.68	99.76	72.93	LOW QUALITY PROTEIN: dynein axonemal heavy chain 6 [Pieris rapae]
Heas00080	CAF4752585.1	83.84	2983	384	98	10	2909	7	2974	0	4997	83.84	99.69	72.83	unnamed protein product [Pieris macdunnoughi]
Heas00080	KAG6452487.1	83.11	2995	403	103	3	2909	6	2985	0	4983	83.11	99.93	84.78	hypothetical protein O3G_MSEX007661 [Manduca sexta]
Heas00080	RVE44268.1	83.12	2980	404	99	10	2909	11	2971	0	4980	83.12	99.69	87.17	hypothetical protein evm_011063 [Chilo suppressalis]
Heas00080	CAH0716152.1	90.46	2714	235	24	205	2909	1	2699	0	4954	90.46	92.99	85.06	unnamed protein product, partial [Brenthis ino]
Heas00081	XP_046964717.1	82.8	2947	428	79	1	2908	1	2907	0	4838	82.8	100	100	probable chitinase 10 [Vanessa cardui]
Heas00081	XP_026494877.1	81.69	2949	458	82	1	2908	1	2908	0	4819	81.69	100	100	probable chitinase 10 [Vanessa tameamea]
Heas00081	XP_047527824.1	81.88	2942	461	72	1	2908	1	2904	0	4787	81.88	100	100	probable chitinase 10 [Vanessa atalanta]
Heas00081	XP_045445761.1	80.35	2937	522	55	1	2908	3	2913	0	4756	80.35	100	99.93	LOW QUALITY PROTEIN: probable chitinase 10 [Melitaea cinxia]
Heas00081	CAH2259163.1	76.71	2954	595	93	1	2905	1	2910	0	4526	76.71	99.9	99.73	jg9993 [Pararge aegeria aegeria]
Heas00081	XP_039746589.1	75.98	2977	591	124	1	2897	1	2933	0	4506	75.98	99.62	90.8	LOW QUALITY PROTEIN: probable chitinase 10 [Pararge aegeria]
Heas00081	XP_023944029.1	76.53	2932	617	71	1	2904	1	2889	0	4492	76.53	99.86	99.69	probable chitinase 10 [Bicyclus anynana]
Heas00081	XP_045785140.1	75.49	2942	651	70	1	2905	1	2909	0	4452	75.49	99.9	99.76	probable chitinase 10 [Maniola jurtina]
Heas00081	CAH0720777.1	75.46	2958	635	91	1	2907	18	2935	0	4443	75.46	99.97	91.56	unnamed protein product, partial [Brenthis ino]
Heas00081	XP_034840215.1	75.64	2870	629	70	74	2905	2	2839	0	4343	75.64	97.39	99.72	probable chitinase 10 [Maniola hyperantus]
Heas00081	OWR42920.1	73.87	2924	699	65	15	2902	14	2908	0	4326	73.87	99.31	99.31	chitinase-related protein 1 precursor [Danaus plexippus plexippus]
Heas00081	XP_032513729.1	72.48	2991	705	118	1	2902	1	2962	0	4310	72.48	99.79	99.76	probable chitinase 10 [Danaus plexippus plexippus]
Heas00081	XP_045484838.1	71.65	2938	755	78	1	2908	1	2890	0	4190	71.65	100	99.97	probable chitinase 10 [Pieris rapae]
Heas00081	XP_045518693.1	71.18	2949	766	84	1	2908	1	2906	0	4177	71.18	100	99.97	probable chitinase 10 isoform X2 [Pieris brassicae]
Heas00081	XP_045491604.1	71.57	2944	744	93	1	2908	1	2887	0	4177	71.57	100	99.97	probable chitinase 10 [Colias croceus]
Heas00081	XP_047510266.1	70.91	2953	765	94	1	2908	1	2904	0	4172	70.91	100	99.97	probable chitinase 10 [Pieris napi]
Heas00081	XP_045518692.1	70.85	2961	767	96	1	2908	1	2918	0	4171	70.85	100	99.97	probable chitinase 10 isoform X1 [Pieris brassicae]
Heas00081	XP_038215409.1	71.16	2947	749	101	1	2908	1	2885	0	4162	71.16	100	99.97	probable chitinase 10 isoform X1 [Zerene cesonia] &gt;XP_038215410.1 probable chitinase 10 isoform X1 [Zerene cesonia]
Heas00081	XP_038215411.1	71.16	2947	748	102	1	2908	1	2884	0	4157	71.16	100	99.97	probable chitinase 10 isoform X2 [Zerene cesonia]
Heas00081	CAF4772937.1	70.78	2953	747	116	1	2908	1	2882	0	4132	70.78	100	99.97	unnamed protein product [Pieris macdunnoughi]
Heas00082	XP_026483454.1	88.37	2898	200	137	1	2878	1	2781	0	5000	88.37	100	100	neurofibromin isoform X3 [Vanessa tameamea]
Heas00082	XP_047542622.1	88.38	2899	199	138	1	2878	1	2782	0	4998	88.38	100	100	neurofibromin isoform X1 [Vanessa atalanta]
Heas00082	XP_047542623.1	88.31	2899	199	140	1	2878	1	2780	0	4989	88.31	100	100	neurofibromin isoform X2 [Vanessa atalanta]
Heas00082	XP_047542624.1	88.27	2899	197	143	1	2878	1	2777	0	4989	88.27	100	100	neurofibromin isoform X3 [Vanessa atalanta]
Heas00082	XP_026483452.1	87.88	2913	201	152	1	2878	1	2796	0	4987	87.88	100	100	neurofibromin isoform X1 [Vanessa tameamea]
Heas00082	XP_026483453.1	87.78	2913	199	157	1	2878	1	2791	0	4979	87.78	100	100	neurofibromin isoform X2 [Vanessa tameamea]
Heas00082	XP_046975683.1	87.82	2914	197	158	1	2878	1	2792	0	4979	87.82	100	100	neurofibromin [Vanessa cardui]
Heas00082	XP_047542625.1	87.86	2899	197	155	1	2878	1	2765	0	4960	87.86	100	100	neurofibromin isoform X4 [Vanessa atalanta]
Heas00082	XP_047542626.1	87.75	2899	195	160	1	2878	1	2760	0	4951	87.75	100	100	neurofibromin isoform X5 [Vanessa atalanta]
Heas00082	XP_026483455.1	87.37	2913	199	169	1	2878	1	2779	0	4950	87.37	100	100	neurofibromin isoform X4 [Vanessa tameamea]
Heas00082	XP_026483456.1	87.26	2913	197	174	1	2878	1	2774	0	4941	87.26	100	100	neurofibromin isoform X5 [Vanessa tameamea]
Heas00082	XP_034827700.1	85.26	2917	272	158	1	2874	1	2802	0	4844	85.26	99.86	99.93	neurofibromin [Maniola hyperantus]
Heas00082	XP_045770385.1	84.37	2943	271	189	1	2874	1	2823	0	4819	84.37	99.86	99.93	neurofibromin [Maniola jurtina]
Heas00082	XP_013176713.1	84.93	2906	293	145	1	2878	1	2789	0	4813	84.93	100	100	PREDICTED: neurofibromin isoform X2 [Papilio xuthus]
Heas00082	XP_014371700.2	84.46	2922	293	161	1	2878	1	2805	0	4801	84.46	100	100	neurofibromin [Papilio machaon]
Heas00082	XP_013176712.1	84.43	2922	294	161	1	2878	1	2805	0	4800	84.43	100	100	PREDICTED: neurofibromin isoform X1 [Papilio xuthus]
Heas00082	XP_013143459.1	84.62	2907	301	146	1	2878	1	2790	0	4798	84.62	100	100	PREDICTED: neurofibromin isoform X2 [Papilio polytes]
Heas00082	KPJ18410.1	85.03	2886	289	143	1	2858	1	2771	0	4786	85.03	99.31	98.16	Neurofibromin [Papilio machaon]
Heas00082	XP_013143458.1	84.13	2923	302	162	1	2878	1	2806	0	4785	84.13	100	100	PREDICTED: neurofibromin isoform X1 [Papilio polytes]
Heas00082	XP_039752196.1	84.42	2908	288	165	1	2864	1	2787	0	4783	84.42	99.51	99.36	neurofibromin [Pararge aegeria]
Heas00083	XP_046978890.1	53.52	3539	892	753	1	2832	1	3493	0	3476	53.52	98.95	93.7	cubilin-like [Vanessa cardui]
Heas00083	XP_026491695.1	53.45	3523	895	745	14	2832	11	3492	0	3474	53.45	98.5	93.43	cubilin-like [Vanessa tameamea]
Heas00083	XP_047546006.1	53.45	3523	895	745	14	2832	11	3492	0	3472	53.45	98.5	93.43	cubilin-like [Vanessa atalanta]
Heas00083	XP_045459950.1	53.12	3537	909	749	1	2832	1	3493	0	3464	53.12	98.95	93.7	cubilin-like [Melitaea cinxia]
Heas00083	CAH2244649.1	48.98	3536	1047	757	20	2832	12	3513	0	3117	48.98	98.29	96.31	jg3877 [Pararge aegeria aegeria]
Heas00083	XP_039746472.1	48.93	3536	1049	757	20	2832	21	3522	0	3115	48.93	98.29	93.21	cubilin [Pararge aegeria]
Heas00083	XP_045763527.1	48.43	3560	1073	763	4	2839	5	3525	0	3110	48.43	99.09	93.82	cubilin homolog [Maniola jurtina]
Heas00083	CAH0721454.1	47.31	3547	1118	751	1	2832	1	3511	0	3045	47.31	98.95	93.68	unnamed protein product, partial [Brenthis ino]
Heas00083	CAH0721455.1	47.21	3548	1113	760	1	2832	1	3504	0	3034	47.21	98.95	93.66	unnamed protein product, partial [Brenthis ino]
Heas00083	CAG9561040.1	45.4	3564	1162	784	5	2838	4	3513	0	2917	45.4	99.02	93.83	unnamed protein product [Danaus chrysippus]
Heas00083	XP_032520799.1	45.72	3550	1158	769	11	2838	10	3512	0	2917	45.72	98.81	93.66	cubilin homolog [Danaus plexippus plexippus]
Heas00083	XP_023942426.1	46.98	3325	1023	740	231	2839	1	3301	0	2864	46.98	91.16	93.51	cubilin-like [Bicyclus anynana]
Heas00083	CAG5044806.1	47.62	3196	1286	388	1	2826	1	3178	0	2768	47.62	98.74	92.95	unnamed protein product [Parnassius apollo]
Heas00083	XP_013175197.1	43.65	3537	1232	761	18	2841	19	3507	0	2744	43.65	98.67	93.46	PREDICTED: cubilin-like [Papilio xuthus]
Heas00083	XP_045491400.1	43.14	3556	1251	771	1	2832	1	3509	0	2741	43.14	98.95	93.7	cubilin homolog [Colias croceus]
Heas00083	XP_045534003.1	43.57	3555	1227	779	9	2841	9	3506	0	2733	43.57	98.99	46.84	uncharacterized protein LOC106710616 [Papilio machaon]
Heas00083	XP_045491488.1	42.93	3562	1252	781	1	2832	1	3511	0	2720	42.93	98.95	93.7	LOW QUALITY PROTEIN: cubilin homolog [Colias croceus]
Heas00083	XP_013135265.1	43.54	3532	1222	772	18	2832	19	3495	0	2710	43.54	98.36	93.24	PREDICTED: cubilin [Papilio polytes]
Heas00083	VVC99646.1	42.77	3535	1261	762	18	2838	27	3513	0	2709	42.77	98.57	89.73	unnamed protein product [Leptidea sinapis]
Heas00083	XP_047504949.1	42.58	3549	1295	743	9	2838	9	3533	0	2657	42.58	98.88	93.65	cubilin-like [Pieris napi]
Heas00085	XP_047533954.1	71.95	2909	751	65	1	2852	1	2901	0	3879	71.95	100	100	E3 SUMO-protein ligase RanBP2 [Vanessa atalanta]
Heas00085	XP_026484900.1	71.5	2909	765	64	1	2852	1	2902	0	3865	71.5	100	100	E3 SUMO-protein ligase RanBP2 [Vanessa tameamea]
Heas00085	XP_046972241.1	70.79	2913	771	80	1	2852	1	2894	0	3819	70.79	100	100	E3 SUMO-protein ligase RanBP2 [Vanessa cardui]
Heas00085	XP_045454784.1	68.36	2901	855	63	1	2852	1	2887	0	3683	68.36	100	100	E3 SUMO-protein ligase RanBP2-like [Melitaea cinxia]
Heas00085	CAH0722701.1	64.41	2956	869	183	1	2852	1	2877	0	3419	64.41	100	100	unnamed protein product, partial [Brenthis ino]
Heas00085	XP_045761270.1	61.49	2934	965	165	1	2852	1	2851	0	3154	61.49	100	74.38	E3 SUMO-protein ligase RanBP2-like [Maniola jurtina]
Heas00085	XP_039765650.1	60.24	2935	1004	163	1	2852	1	2855	0	3105	60.24	100	100	E3 SUMO-protein ligase RanBP2-like isoform X1 [Pararge aegeria]
Heas00085	CAH2229915.1	60.24	2935	1004	163	1	2852	1	2855	0	3103	60.24	100	100	jg24525 [Pararge aegeria aegeria]
Heas00085	XP_039765652.1	60.24	2935	1003	164	1	2852	1	2854	0	3101	60.24	100	100	E3 SUMO-protein ligase RanBP2-like isoform X2 [Pararge aegeria]
Heas00085	XP_034841092.1	60.29	2934	974	191	1	2852	1	2825	0	3100	60.29	100	100	E3 SUMO-protein ligase RanBP2-like [Maniola hyperantus]
Heas00085	CAH2229916.1	60.24	2935	1003	164	1	2852	1	2854	0	3100	60.24	100	100	jg24525 [Pararge aegeria aegeria]
Heas00085	XP_032517720.1	59.08	2901	989	198	1	2817	1	2787	0	3061	59.08	98.77	99.93	E3 SUMO-protein ligase RanBP2-like [Danaus plexippus plexippus]
Heas00085	OWR42163.1	58.65	2936	993	221	1	2852	1	2799	0	3058	58.65	100	100	putative ran-binding protein [Danaus plexippus plexippus]
Heas00085	CAG9575941.1	58.19	2932	980	246	1	2838	1	2780	0	3019	58.19	99.51	96.8	unnamed protein product [Danaus chrysippus]
Heas00085	XP_023934377.1	57.9	3014	1028	241	1	2852	1	2935	0	3019	57.9	100	100	E3 SUMO-protein ligase RanBP2-like [Bicyclus anynana]
Heas00085	XP_026764469.1	57.4	3049	1043	256	1	2852	1	2990	0	2966	57.4	100	100	E3 SUMO-protein ligase RanBP2 [Galleria mellonella]
Heas00085	XP_026324307.1	56.38	3026	1045	275	1	2852	1	2925	0	2922	56.38	100	100	E3 SUMO-protein ligase RanBP2-like isoform X1 [Hyposmocoma kahamanoa]
Heas00085	XP_035430786.1	56.77	3037	1048	265	1	2849	1	2960	0	2909	56.77	99.89	99.9	E3 SUMO-protein ligase RanBP2-like [Spodoptera frugiperda]
Heas00085	XP_028175103.1	56.24	3037	1069	260	1	2852	1	2962	0	2907	56.24	100	100	E3 SUMO-protein ligase RanBP2-like [Ostrinia furnacalis]
Heas00085	KAF9799332.1	56.06	3036	1007	327	1	2849	1	2896	0	2900	56.06	99.89	99.9	hypothetical protein SFRURICE_000840 [Spodoptera frugiperda]
Heas00086	XP_047537291.1	82.91	2844	431	55	30	2831	38	2868	0	4243	82.91	98.91	68.46	dystrophin, isoforms A/C/F/G/H isoform X1 [Vanessa atalanta]
Heas00086	XP_047537293.1	82.91	2844	431	55	30	2831	38	2868	0	4243	82.91	98.91	68.95	dystrophin, isoforms A/C/F/G/H isoform X2 [Vanessa atalanta]
Heas00086	XP_047537294.1	82.85	2846	433	55	28	2831	5	2837	0	4242	82.85	98.98	69.03	dystrophin, isoforms A/C/F/G/H isoform X3 [Vanessa atalanta]
Heas00086	XP_026500188.1	82.86	2841	436	51	30	2831	38	2866	0	4230	82.86	98.91	69.02	dystrophin, isoforms A/C/F/G/H-like isoform X4 [Vanessa tameamea]
Heas00086	XP_026500186.1	82.86	2841	436	51	30	2831	38	2866	0	4230	82.86	98.91	68.93	dystrophin, isoforms A/C/F/G/H-like isoform X2 [Vanessa tameamea]
Heas00086	XP_026500185.1	82.86	2841	436	51	30	2831	38	2866	0	4230	82.86	98.91	68.45	dystrophin, isoforms A/C/F/G/H-like isoform X1 [Vanessa tameamea]
Heas00086	XP_026500187.1	82.8	2843	438	51	28	2831	5	2835	0	4229	82.8	98.98	69.02	dystrophin, isoforms A/C/F/G/H-like isoform X3 [Vanessa tameamea]
Heas00086	XP_046972057.1	81.53	2831	482	41	30	2831	38	2856	0	4163	81.53	98.91	68.81	dystrophin, isoforms A/C/F/G/H [Vanessa cardui]
Heas00086	XP_023949282.1	78.88	2803	524	68	30	2792	38	2812	0	3964	78.88	97.53	89.03	dystrophin, isoforms A/C/F/G/H-like [Bicyclus anynana]
Heas00086	XP_039760233.1	78.13	2839	563	58	30	2832	38	2854	0	3953	78.13	98.94	68.82	dystrophin, isoforms A/C/F/G/H-like isoform X1 [Pararge aegeria]
Heas00086	XP_039760234.1	78.07	2841	565	58	28	2832	5	2823	0	3952	78.07	99.01	69.4	dystrophin, isoforms A/C/F/G/H-like isoform X2 [Pararge aegeria]
Heas00086	XP_045779361.1	77.71	2840	572	61	30	2831	38	2854	0	3911	77.71	98.91	68.01	dystrophin, isoforms A/C/F/G/H-like isoform X1 [Maniola jurtina]
Heas00086	XP_045779368.1	77.71	2840	572	61	30	2831	38	2854	0	3911	77.71	98.91	68.57	dystrophin, isoforms A/C/F/G/H-like isoform X7 [Maniola jurtina]
Heas00086	XP_045779363.1	77.71	2840	572	61	30	2831	26	2842	0	3911	77.71	98.91	68.21	dystrophin, isoforms A/C/F/G/H-like isoform X3 [Maniola jurtina]
Heas00086	XP_045779362.1	77.71	2840	572	61	30	2831	38	2854	0	3911	77.71	98.91	68.03	dystrophin, isoforms A/C/F/G/H-like isoform X2 [Maniola jurtina]
Heas00086	XP_045779366.1	77.71	2840	572	61	30	2831	38	2854	0	3911	77.71	98.91	68.49	dystrophin, isoforms A/C/F/G/H-like isoform X5 [Maniola jurtina]
Heas00086	XP_045779365.1	77.71	2840	572	61	30	2831	38	2854	0	3911	77.71	98.91	68.39	dystrophin, isoforms A/C/F/G/H-like isoform X4 [Maniola jurtina]
Heas00086	XP_045779367.1	77.66	2842	574	61	28	2831	5	2823	0	3910	77.66	98.98	68.57	dystrophin, isoforms A/C/F/G/H-like isoform X6 [Maniola jurtina]
Heas00086	CAH0731276.1	76.97	2823	612	38	30	2833	38	2841	0	3890	76.97	98.98	98.7	unnamed protein product, partial [Brenthis ino]
Heas00086	CAH0731277.1	76.97	2822	612	38	31	2833	8	2810	0	3887	76.97	98.94	99.75	unnamed protein product, partial [Brenthis ino]
Heas00087	XP_045448282.1	47.71	2842	861	625	54	2795	1	2317	0	1825	47.71	97.75	69.58	uncharacterized protein LOC123656663 [Melitaea cinxia]
Heas00087	XP_026483231.1	46.88	2816	855	641	54	2795	1	2249	0	1728	46.88	97.75	63.17	uncharacterized protein LOC113391475 [Vanessa tameamea]
Heas00087	XP_047533639.1	46.24	2818	872	643	54	2795	1	2251	0	1694	46.24	97.75	65.61	uncharacterized protein LOC125068505 isoform X4 [Vanessa atalanta]
Heas00087	XP_047533637.1	46.24	2818	872	643	54	2795	1	2251	0	1694	46.24	97.75	63.82	uncharacterized protein LOC125068505 isoform X2 [Vanessa atalanta]
Heas00087	XP_047533636.1	46.24	2818	872	643	54	2795	1	2251	0	1694	46.24	97.75	63.19	uncharacterized protein LOC125068505 isoform X1 [Vanessa atalanta]
Heas00087	XP_047533640.1	46.24	2818	872	643	54	2795	1	2251	0	1694	46.24	97.75	65.7	uncharacterized protein LOC125068505 isoform X5 [Vanessa atalanta]
Heas00087	XP_046965670.1	46.04	2802	888	624	54	2795	1	2238	0	1633	46.04	97.75	64.87	titin isoform X3 [Vanessa cardui]
Heas00087	XP_046965668.1	46.04	2802	888	624	54	2795	1	2238	0	1633	46.04	97.75	62.5	titin isoform X1 [Vanessa cardui]
Heas00087	XP_046965669.1	46.04	2802	888	624	54	2795	1	2238	0	1633	46.04	97.75	62.74	titin isoform X2 [Vanessa cardui]
Heas00087	XP_047533638.1	44.78	2818	871	685	54	2795	1	2209	0	1593	44.78	97.75	62.76	uncharacterized protein LOC125068505 isoform X3 [Vanessa atalanta]
Heas00087	CAH0715211.1	42.15	2930	920	775	54	2792	1	2346	0	1469	42.15	97.65	52.52	unnamed protein product, partial [Brenthis ino]
Heas00087	CAH0715212.1	42.15	2930	920	775	54	2792	1	2346	0	1469	42.15	97.65	52.71	unnamed protein product, partial [Brenthis ino]
Heas00087	CAH0715213.1	40.75	2930	919	817	54	2792	1	2304	0	1368	40.75	97.65	52.26	unnamed protein product, partial [Brenthis ino]
Heas00087	XP_023949247.1	40.27	2913	943	797	54	2792	1	2290	0	1297	40.27	97.65	62.98	titin isoform X1 [Bicyclus anynana] &gt;XP_023949248.1 titin isoform X1 [Bicyclus anynana]
Heas00087	XP_023949251.1	40.27	2913	943	797	54	2792	1	2290	0	1297	40.27	97.65	65.34	titin isoform X4 [Bicyclus anynana]
Heas00087	XP_023949252.1	40.27	2913	943	797	54	2792	1	2290	0	1297	40.27	97.65	65.43	titin isoform X5 [Bicyclus anynana]
Heas00087	XP_023949249.1	40.27	2913	943	797	54	2792	1	2290	0	1297	40.27	97.65	63.38	titin isoform X2 [Bicyclus anynana]
Heas00087	XP_039753413.1	39.66	2867	987	743	54	2775	1	2269	0	1252	39.66	97.04	65.39	uncharacterized protein LOC120628842 isoform X4 [Pararge aegeria]
Heas00087	XP_039753407.1	39.66	2867	987	743	54	2775	1	2269	0	1252	39.66	97.04	62.92	uncharacterized protein LOC120628842 isoform X1 [Pararge aegeria] &gt;XP_039753408.1 uncharacterized protein LOC120628842 isoform X1 [Pararge aegeria]
Heas00087	XP_039753410.1	39.66	2867	987	743	54	2775	1	2269	0	1252	39.66	97.04	65.29	uncharacterized protein LOC120628842 isoform X3 [Pararge aegeria] &gt;XP_039753411.1 uncharacterized protein LOC120628842 isoform X3 [Pararge aegeria] &gt;XP_039753412.1 uncharacterized protein LOC120628842 isoform X3 [Pararge aegeria]
Heas00088	XP_047544483.1	91.9	2801	222	5	1	2798	1	2799	0	5397	91.9	100	100	multiple epidermal growth factor-like domains protein 8 [Vanessa atalanta]
Heas00088	XP_026487588.1	91.68	2801	228	5	1	2798	1	2799	0	5391	91.68	100	100	multiple epidermal growth factor-like domains protein 8 [Vanessa tameamea]
Heas00088	XP_046961790.1	91.54	2801	232	5	1	2798	1	2799	0	5383	91.54	100	100	multiple epidermal growth factor-like domains protein 8 [Vanessa cardui]
Heas00088	XP_045459336.1	90.71	2800	246	14	1	2798	1	2788	0	5319	90.71	100	100	multiple epidermal growth factor-like domains protein 8 [Melitaea cinxia]
Heas00088	XP_045764131.1	89.69	2802	281	8	1	2798	1	2798	0	5306	89.69	100	100	multiple epidermal growth factor-like domains protein 8 [Maniola jurtina]
Heas00088	XP_034829293.1	89.22	2802	294	8	1	2798	1	2798	0	5276	89.22	100	100	multiple epidermal growth factor-like domains protein 8 [Maniola hyperantus]
Heas00088	XP_039765276.1	89.35	2797	290	8	1	2792	1	2794	0	5263	89.35	99.79	99.86	multiple epidermal growth factor-like domains protein 8 [Pararge aegeria]
Heas00088	XP_032510555.1	87.96	2799	331	6	1	2798	1	2794	0	5236	87.96	100	100	multiple epidermal growth factor-like domains protein 8 [Danaus plexippus plexippus] &gt;OWR44600.1 Laminin subunit gamma-3 [Danaus plexippus plexippus]
Heas00088	CAH0725830.1	88.65	2793	309	8	1	2790	1	2788	0	5224	88.65	99.71	99.86	unnamed protein product, partial [Brenthis ino]
Heas00088	XP_023935610.1	88.56	2798	311	9	1	2792	1	2795	0	5224	88.56	99.79	99.86	multiple epidermal growth factor-like domains protein 8 [Bicyclus anynana]
Heas00088	XP_045511393.1	87.29	2802	343	13	1	2798	1	2793	0	5163	87.29	100	100	multiple epidermal growth factor-like domains protein 8 [Colias croceus]
Heas00088	XP_038206735.1	87.29	2802	344	12	1	2798	1	2794	0	5158	87.29	100	100	multiple epidermal growth factor-like domains protein 8 [Zerene cesonia] &gt;XP_038206741.1 multiple epidermal growth factor-like domains protein 8 [Zerene cesonia]
Heas00088	CAH2243437.1	89.44	2717	280	7	1	2713	1	2714	0	5146	89.44	96.96	97.63	jg9353 [Pararge aegeria aegeria]
Heas00088	XP_041977563.1	86.17	2799	375	12	1	2795	1	2791	0	5129	86.17	99.89	99.57	multiple epidermal growth factor-like domains protein 8 isoform X1 [Aricia agestis]
Heas00088	XP_041977639.1	86.03	2799	375	16	1	2795	1	2787	0	5116	86.03	99.89	99.57	multiple epidermal growth factor-like domains protein 8 isoform X2 [Aricia agestis]
Heas00088	XP_022112438.2	85.25	2800	397	16	1	2798	1	2786	0	5049	85.25	100	100	multiple epidermal growth factor-like domains protein 8 [Pieris rapae]
Heas00088	XP_045521702.1	85.14	2800	400	16	1	2798	1	2786	0	5044	85.14	100	100	multiple epidermal growth factor-like domains protein 8 [Pieris brassicae]
Heas00088	XP_047516320.1	85.04	2800	403	16	1	2798	1	2786	0	5042	85.04	100	100	multiple epidermal growth factor-like domains protein 8 isoform X1 [Pieris napi]
Heas00088	CAG5022092.1	84.49	2817	400	37	1	2798	1	2799	0	5004	84.49	100	100	unnamed protein product [Parnassius apollo]
Heas00088	KPJ15102.1	84.56	2818	396	39	1	2798	1	2799	0	5001	84.56	100	100	Multiple epidermal growth factor-like domains protein 8 [Papilio machaon]
Heas00089	CAH0728121.1	51.68	2798	1073	279	3	2782	2	2538	0	2665	51.68	99.93	99.96	unnamed protein product, partial [Brenthis ino]
Heas00089	XP_034833780.1	48.75	2802	803	633	1	2782	1	2189	0	2480	48.75	100	100	uncharacterized protein LOC117990447 [Maniola hyperantus]
Heas00089	XP_045452903.1	48.15	2787	854	591	5	2782	5	2209	0	2475	48.15	99.86	99.82	uncharacterized protein LOC123662059 [Melitaea cinxia]
Heas00089	CAG9565192.1	44.06	3175	1211	565	78	2782	7	3086	0	2410	44.06	97.23	99.81	unnamed protein product [Danaus chrysippus]
Heas00089	BAH59606.2	45.32	2873	1257	314	15	2782	13	2676	0	2402	45.32	99.5	99.55	cysteine proteinase inhibitor precursor [Manduca sexta] &gt;BAI44279.1 cysteine proteinase inhibitor precursor [Manduca sexta]
Heas00089	XP_026490995.1	47.28	2792	634	838	1	2782	1	1964	0	2336	47.28	100	100	uncharacterized protein LOC113397064 [Vanessa tameamea] &gt;XP_026490996.1 uncharacterized protein LOC113397064 [Vanessa tameamea]
Heas00089	XP_047536640.1	47.35	2792	632	838	1	2782	1	1964	0	2334	47.35	100	100	uncharacterized protein LOC125070738 [Vanessa atalanta]
Heas00089	XP_046971264.1	47.03	2792	641	838	1	2782	1	1964	0	2312	47.03	100	100	uncharacterized protein LOC124538295 [Vanessa cardui]
Heas00089	XP_028176758.1	42.05	3156	1282	547	1	2782	1	2983	0	2311	42.05	100	99.83	uncharacterized protein LOC114364702 [Ostrinia furnacalis]
Heas00089	XP_047508704.1	44.56	2861	1181	405	8	2782	7	2548	0	2300	44.56	99.75	99.76	uncharacterized protein LOC125052076 [Pieris napi]
Heas00089	KAG6460846.1	42.13	3005	1249	490	15	2782	13	2764	0	2226	42.13	99.5	99.57	hypothetical protein O3G_MSEX012250 [Manduca sexta]
Heas00089	XP_037293960.1	39.58	3330	1256	756	95	2782	3	3218	0	2201	39.58	96.62	99.94	LOW QUALITY PROTEIN: uncharacterized protein LOC115450500 [Manduca sexta]
Heas00089	XP_022113288.2	42.22	2840	1153	488	7	2782	6	2421	0	2154	42.22	99.78	99.79	uncharacterized protein LOC110991982 [Pieris rapae]
Heas00089	XP_013193699.1	42.12	2868	1305	355	8	2782	6	2611	0	2146	42.12	99.75	99.81	PREDICTED: uncharacterized protein LOC106137424 [Amyelois transitella]
Heas00089	XP_045502757.1	43.38	2796	975	608	7	2782	6	2213	0	2117	43.38	99.78	99.77	uncharacterized protein LOC123699776 [Colias croceus]
Heas00089	XP_022818091.1	38.18	3478	1300	850	15	2782	14	3351	0	2088	38.18	99.5	99.61	uncharacterized protein LOC111350680 [Spodoptera litura]
Heas00089	XP_045528358.1	33.88	4005	1358	1290	8	2782	7	3951	0	2070	33.88	99.75	99.85	uncharacterized protein LOC123716588 [Pieris brassicae]
Heas00089	KAF9413448.1	41.89	2755	1135	466	59	2782	3	2322	0	1947	41.89	97.92	99.91	hypothetical protein HW555_008340 [Spodoptera exigua]
Heas00089	KAG6460848.1	41.03	2710	927	671	95	2782	3	2063	0	1941	41.03	96.62	99.9	hypothetical protein O3G_MSEX012250 [Manduca sexta]
Heas00089	XP_035449413.1	33.21	4113	1345	1402	4	2782	3	4047	0	1909	33.21	99.89	99.95	uncharacterized protein LOC118275526 isoform X2 [Spodoptera frugiperda]
Heas00090	XP_047529331.1	83.81	2780	436	14	1	2771	1	2775	0	4542	83.81	99.96	99.96	small subunit processome component 20 homolog [Vanessa atalanta]
Heas00090	XP_046960095.1	83.95	2778	432	14	1	2771	1	2771	0	4539	83.95	99.96	99.96	small subunit processome component 20 homolog [Vanessa cardui]
Heas00090	XP_026487160.1	83.66	2778	442	12	1	2771	1	2773	0	4524	83.66	99.96	99.96	small subunit processome component 20 homolog [Vanessa tameamea]
Heas00090	XP_045448431.1	82.85	2782	454	23	1	2769	1	2772	0	4460	82.85	99.89	99.89	small subunit processome component 20 homolog [Melitaea cinxia]
Heas00090	CAH0723222.1	81.85	2777	483	21	1	2770	1	2763	0	4408	81.85	99.93	99.93	unnamed protein product, partial [Brenthis ino]
Heas00090	XP_045772196.1	80.11	2790	521	34	1	2772	1	2774	0	4349	80.11	100	100	small subunit processome component 20 homolog [Maniola jurtina]
Heas00090	XP_034830550.1	79.87	2782	541	19	1	2772	1	2773	0	4326	79.87	100	100	small subunit processome component 20 homolog [Maniola hyperantus]
Heas00090	XP_039753920.1	79.02	2779	566	17	1	2771	1	2770	0	4302	79.02	99.96	99.96	small subunit processome component 20 homolog [Pararge aegeria]
Heas00090	CAH2234809.1	78.99	2779	567	17	1	2771	1	2770	0	4300	78.99	99.96	99.96	jg13226 [Pararge aegeria aegeria]
Heas00090	XP_023944634.1	78.32	2782	581	22	1	2772	1	2770	0	4274	78.32	100	100	small subunit processome component 20 homolog [Bicyclus anynana]
Heas00090	CAG9584836.1	76.79	2800	598	52	1	2772	1	2776	0	4165	76.79	100	100	unnamed protein product [Danaus chrysippus]
Heas00090	XP_032525560.1	76.37	2801	610	52	1	2772	1	2778	0	4150	76.37	100	100	small subunit processome component 20 homolog [Danaus plexippus plexippus] &gt;OWR44952.1 hypothetical protein KGM_210874 [Danaus plexippus plexippus]
Heas00090	XP_047024541.1	75.83	2780	648	24	1	2769	1	2767	0	4110	75.83	99.89	99.96	small subunit processome component 20 homolog [Helicoverpa zea]
Heas00090	XP_021184261.1	75.59	2778	658	20	1	2769	1	2767	0	4103	75.59	99.89	99.96	small subunit processome component 20 homolog [Helicoverpa armigera] &gt;PZC82298.1 hypothetical protein B5X24_HaOG210854 [Helicoverpa armigera]
Heas00090	XP_041978665.1	74.77	2798	660	46	1	2769	1	2781	0	4084	74.77	99.89	99.96	small subunit processome component 20 homolog [Aricia agestis]
Heas00090	XP_045497267.1	74.34	2810	625	96	1	2769	1	2755	0	4076	74.34	99.89	99.96	small subunit processome component 20 homolog [Colias croceus]
Heas00090	KAG8119715.1	75.03	2779	673	21	1	2769	1	2768	0	4070	75.03	99.89	99.96	hypothetical protein SFRUCORN_013240 [Spodoptera frugiperda]
Heas00090	XP_026728929.1	75.02	2778	669	25	1	2769	1	2762	0	4063	75.02	99.89	99.96	small subunit processome component 20 homolog [Trichoplusia ni]
Heas00090	XP_038212356.1	75.68	2730	622	42	1	2723	1	2695	0	4056	75.68	98.23	98.25	small subunit processome component 20 homolog [Zerene cesonia]
Heas00090	XP_013199858.1	74.57	2788	673	36	1	2769	1	2771	0	4055	74.57	99.89	99.93	PREDICTED: small subunit processome component 20 homolog [Amyelois transitella]
Heas00091	XP_047536303.1	62.14	2805	1018	44	1	2767	1	2799	0	2674	62.14	100	100	sporulation-specific protein 15-like [Vanessa atalanta]
Heas00091	XP_026495450.1	62.64	2805	1004	44	1	2767	1	2799	0	2650	62.64	100	100	227 kDa spindle- and centromere-associated protein-like [Vanessa tameamea]
Heas00091	XP_046970099.1	62.14	2805	1018	44	1	2767	1	2799	0	2639	62.14	100	100	GRIP and coiled-coil domain-containing protein 2-like [Vanessa cardui]
Heas00091	XP_045452710.1	55.03	2793	1180	76	1	2767	1	2743	0	2253	55.03	100	100	centromere protein F-like [Melitaea cinxia]
Heas00091	CAH0713142.1	53.34	2846	1235	93	1	2767	1	2832	0	2184	53.34	100	100	unnamed protein product, partial [Brenthis ino]
Heas00091	XP_034835645.1	49.84	2871	1283	157	1	2767	1	2818	0	1969	49.84	100	100	centromere-associated protein E-like [Maniola hyperantus]
Heas00091	XP_045777536.1	50.1	2888	1260	181	1	2767	1	2828	0	1959	50.1	100	100	centromere-associated protein E-like isoform X1 [Maniola jurtina]
Heas00091	CAG9563783.1	49.6	2784	1253	150	45	2752	1	2710	0	1956	49.6	97.87	99.89	unnamed protein product [Danaus chrysippus]
Heas00091	XP_039759189.1	47.65	2888	1340	172	1	2767	1	2837	0	1899	47.65	100	100	centromere-associated protein E-like [Pararge aegeria]
Heas00091	CAH2235348.1	47.44	2888	1346	172	1	2767	1	2837	0	1883	47.44	100	100	jg5917 [Pararge aegeria aegeria]
Heas00091	XP_032519434.1	48.76	2832	1303	148	1	2767	1	2749	0	1880	48.76	100	100	LOW QUALITY PROTEIN: nucleoporin nup211-like [Danaus plexippus plexippus]
Heas00091	XP_038211511.1	46.45	2846	1313	211	1	2767	1	2714	0	1770	46.45	100	100	centromere-associated protein E-like [Zerene cesonia]
Heas00091	OWR55317.1	47.66	2732	1265	165	101	2767	13	2644	0	1719	47.66	96.39	99.55	hypothetical protein KGM_214355 [Danaus plexippus plexippus]
Heas00091	XP_045501664.1	48.7	2846	1250	210	1	2767	1	2715	0	1682	48.7	100	100	interaptin-like isoform X1 [Colias croceus]
Heas00091	XP_037295155.1	44.13	3059	1355	354	1	2767	1	2997	0	1665	44.13	100	100	golgin subfamily A member 4-like isoform X1 [Manduca sexta]
Heas00091	XP_045527204.1	45.88	2842	1367	171	1	2767	1	2746	0	1640	45.88	100	100	sporulation-specific protein 15-like isoform X1 [Pieris brassicae]
Heas00091	XP_045527205.1	45.74	2842	1364	178	1	2767	1	2739	0	1625	45.74	100	100	sporulation-specific protein 15-like isoform X2 [Pieris brassicae]
Heas00091	XP_023947872.1	48.89	2606	1240	92	205	2767	61	2617	0	1615	48.89	92.63	97.71	putative leucine-rich repeat-containing protein DDB_G0290503 [Bicyclus anynana]
Heas00091	XP_045777537.1	48.46	2538	1130	178	351	2767	5	2485	0	1582	48.46	87.35	99.84	putative leucine-rich repeat-containing protein DDB_G0290503 isoform X2 [Maniola jurtina] &gt;XP_045777538.1 putative leucine-rich repeat-containing protein DDB_G0290503 isoform X3 [Maniola jurtina] &gt;XP_045777539.1 putative leucine-rich repeat-containing protein DDB_G0290503 isoform X4 [Maniola jurtina]
Heas00091	XP_022116809.2	45.42	2838	1388	161	1	2767	1	2748	0	1558	45.42	100	100	protein MLP1 isoform X1 [Pieris rapae]
Heas00092	XP_026490679.1	56.4	2798	900	320	5	2749	209	2739	0	2568	56.4	99.38	65.83	uncharacterized protein LOC113396833 [Vanessa tameamea]
Heas00092	XP_047536539.1	55.88	2804	915	322	5	2749	209	2749	0	2527	55.88	99.38	65.91	uncharacterized protein LOC125070635 [Vanessa atalanta]
Heas00092	XP_046970373.1	56.55	2810	880	341	5	2749	228	2761	0	2492	56.55	99.38	65.82	uncharacterized protein LOC124537542 [Vanessa cardui]
Heas00092	XP_045452331.1	59.57	2763	905	212	5	2701	231	2847	0	2480	59.57	97.65	62.62	uncharacterized protein LOC123661414 [Melitaea cinxia]
Heas00092	CAH0724284.1	54.33	2654	864	348	123	2713	352	2720	0	2336	54.33	93.81	60.68	unnamed protein product, partial [Brenthis ino]
Heas00092	CAH0724283.1	54.17	2662	864	356	123	2713	352	2728	0	2329	54.17	93.81	60.76	unnamed protein product, partial [Brenthis ino]
Heas00092	XP_039759684.1	52.13	2747	965	350	73	2713	310	2812	0	2259	52.13	95.62	62.89	uncharacterized protein LOC120633521 isoform X2 [Pararge aegeria]
Heas00092	XP_039759683.1	51.96	2756	965	359	73	2713	310	2821	0	2251	51.96	95.62	62.97	uncharacterized protein LOC120633521 isoform X1 [Pararge aegeria]
Heas00092	XP_039759685.1	51.96	2756	965	359	73	2713	310	2821	0	2251	51.96	95.62	63.79	uncharacterized protein LOC120633521 isoform X3 [Pararge aegeria]
Heas00092	XP_045777299.1	56.58	2752	967	228	75	2713	336	2972	0	2229	56.58	95.55	63.22	uncharacterized protein LOC123875496 isoform X2 [Maniola jurtina]
Heas00092	XP_045777298.1	56.39	2761	967	237	75	2713	336	2981	0	2221	56.39	95.55	63.3	uncharacterized protein LOC123875496 isoform X1 [Maniola jurtina]
Heas00092	XP_045777300.1	55.54	2760	951	276	75	2713	336	2940	0	2220	55.54	95.55	62.94	uncharacterized protein LOC123875496 isoform X3 [Maniola jurtina]
Heas00092	XP_045777302.1	53.08	2760	936	359	75	2713	336	2857	0	2219	53.08	95.55	62.18	uncharacterized protein LOC123875496 isoform X4 [Maniola jurtina]
Heas00092	XP_034835550.1	53.25	2751	988	298	75	2713	340	2904	0	2214	53.25	95.55	61.61	uncharacterized protein LOC117992010 [Maniola hyperantus]
Heas00092	XP_023939975.1	50	2818	961	448	75	2711	318	2868	0	2144	50	95.47	64.05	uncharacterized protein LOC112047188 isoform X2 [Bicyclus anynana]
Heas00092	XP_023939974.1	49.84	2827	961	457	75	2711	318	2877	0	2137	49.84	95.47	64.13	uncharacterized protein LOC112047188 isoform X1 [Bicyclus anynana]
Heas00092	CAG9564174.1	49.53	2758	1142	250	73	2713	343	2967	0	2011	49.53	95.62	62.17	unnamed protein product [Danaus chrysippus]
Heas00092	XP_031765799.1	47.77	2671	921	474	222	2715	441	2814	0	1925	47.77	90.3	58.46	uncharacterized protein LOC113521958 isoform X2 [Galleria mellonella]
Heas00092	XP_031765798.1	47.61	2680	921	483	222	2715	441	2823	0	1917	47.61	90.3	58.55	uncharacterized protein LOC113521958 isoform X1 [Galleria mellonella]
Heas00092	RVE51422.1	48.04	2598	936	414	229	2705	440	2744	0	1902	48.04	89.68	58.49	hypothetical protein evm_003977 [Chilo suppressalis]
Heas00093	XP_047542333.1	84.37	2783	320	115	2	2759	1356	4048	0	4142	84.37	99.96	66.53	spectrin beta chain isoform X3 [Vanessa atalanta]
Heas00093	XP_047542332.1	80.41	2920	320	252	2	2759	1229	4058	0	4085	80.41	99.96	69.74	spectrin beta chain, non-erythrocytic 5 isoform X2 [Vanessa atalanta]
Heas00093	XP_047542334.1	80.41	2920	320	252	2	2759	1189	4018	0	4085	80.41	99.96	70.43	spectrin beta chain, non-erythrocytic 5 isoform X4 [Vanessa atalanta]
Heas00093	XP_047542330.1	80.41	2920	320	252	2	2759	1356	4185	0	4085	80.41	99.96	67.62	spectrin beta chain, non-erythrocytic 5 isoform X1 [Vanessa atalanta] &gt;XP_047542331.1 spectrin beta chain, non-erythrocytic 5 isoform X1 [Vanessa atalanta]
Heas00093	XP_046975218.1	83.39	2782	348	114	2	2759	1365	4056	0	4077	83.39	99.96	66.37	spectrin beta chain isoform X4 [Vanessa cardui]
Heas00093	XP_046975217.1	79.51	2918	348	250	2	2759	1325	4152	0	4020	79.51	99.96	68.11	spectrin beta chain, non-erythrocytic 5 isoform X3 [Vanessa cardui]
Heas00093	XP_046975216.1	79.51	2918	348	250	2	2759	1356	4183	0	4020	79.51	99.96	67.61	spectrin beta chain, non-erythrocytic 5 isoform X2 [Vanessa cardui]
Heas00093	XP_046975214.1	79.51	2918	348	250	2	2759	1365	4192	0	4020	79.51	99.96	67.46	spectrin beta chain, non-erythrocytic 5 isoform X1 [Vanessa cardui] &gt;XP_046975215.1 spectrin beta chain, non-erythrocytic 5 isoform X1 [Vanessa cardui]
Heas00093	XP_039761831.1	80.19	2796	423	131	2	2759	1356	4058	0	3902	80.19	99.96	66.61	spectrin beta chain isoform X3 [Pararge aegeria]
Heas00093	XP_045456798.1	77.41	2909	399	258	2	2759	1318	4119	0	3875	77.41	99.96	68.03	spectrin beta chain, non-erythrocytic 5 [Melitaea cinxia]
Heas00093	XP_045781545.1	75.51	2973	420	308	2	2759	1356	4235	0	3853	75.51	99.96	68	spectrin beta chain, non-erythrocytic 2 [Maniola jurtina]
Heas00093	XP_039761826.1	76.28	2939	423	274	2	2759	1356	4201	0	3842	76.28	99.96	67.75	spectrin beta chain, non-erythrocytic 5 isoform X1 [Pararge aegeria] &gt;XP_039761827.1 spectrin beta chain, non-erythrocytic 5 isoform X1 [Pararge aegeria] &gt;XP_039761828.1 spectrin beta chain, non-erythrocytic 5 isoform X1 [Pararge aegeria] &gt;XP_039761829.1 spectrin beta chain, non-erythrocytic 5 isoform X1 [Pararge aegeria]
Heas00093	XP_039761830.1	76.28	2939	423	274	2	2759	1316	4161	0	3842	76.28	99.96	68.4	spectrin beta chain, non-erythrocytic 5 isoform X2 [Pararge aegeria]
Heas00093	XP_034837831.1	77.85	2795	425	194	2	2695	1554	4255	0	3780	77.85	97.64	60.42	spectrin beta chain, non-erythrocytic 5 [Maniola hyperantus]
Heas00093	XP_023937939.1	74.12	2944	420	342	2	2695	1356	4207	0	3714	74.12	97.64	65.37	LOW QUALITY PROTEIN: spectrin beta chain, non-erythrocytic 2 [Bicyclus anynana]
Heas00093	XP_045489795.1	73.15	2764	625	117	2	2759	1354	4006	0	3531	73.15	99.96	66.23	spectrin beta chain, non-erythrocytic 1 isoform X3 [Pieris rapae]
Heas00093	XP_047518654.1	73.15	2764	625	117	2	2759	1367	4019	0	3529	73.15	99.96	66.01	spectrin beta chain, non-erythrocytic 1 isoform X5 [Pieris napi]
Heas00093	XP_045530220.1	73.08	2764	627	117	2	2759	1354	4006	0	3526	73.08	99.96	66.23	spectrin beta chain, non-erythrocytic 1 isoform X3 [Pieris brassicae]
Heas00093	XP_038220979.1	72.37	2765	645	119	2	2759	467	3119	0	3471	72.37	99.96	85.06	spectrin beta chain, non-erythrocytic 5-like [Zerene cesonia]
Heas00093	XP_047518652.1	68.85	2937	625	290	2	2759	1367	4192	0	3458	68.85	99.96	67.41	spectrin beta chain, non-erythrocytic 1 isoform X3 [Pieris napi]
Heas00094	XP_026495611.1	79.66	2758	221	340	1	2756	1	2420	0	4229	79.66	100	100	serine/threonine-protein kinase Tor-like [Vanessa tameamea] &gt;XP_026495612.1 serine/threonine-protein kinase Tor-like [Vanessa tameamea]
Heas00094	XP_047535148.1	79.62	2758	222	340	1	2756	1	2420	0	4227	79.62	100	100	serine/threonine-protein kinase Tor-like [Vanessa atalanta]
Heas00094	XP_046969780.1	79.66	2758	221	340	1	2756	1	2420	0	4224	79.66	100	100	serine/threonine-protein kinase Tor-like [Vanessa cardui]
Heas00094	XP_045451535.1	78.25	2758	261	339	1	2756	1	2421	0	4168	78.25	100	100	serine/threonine-protein kinase Tor-like [Melitaea cinxia]
Heas00094	CAH0725574.1	76.06	2757	318	342	1	2756	1	2416	0	4063	76.06	100	100	unnamed protein product, partial [Brenthis ino]
Heas00094	CAH0725575.1	76.02	2757	318	343	1	2756	1	2415	0	4056	76.02	100	100	unnamed protein product, partial [Brenthis ino]
Heas00094	XP_045774859.1	75.04	2752	345	342	6	2756	7	2417	0	3994	75.04	99.82	99.75	serine/threonine-protein kinase Tor-like [Maniola jurtina]
Heas00094	XP_034834518.1	74.71	2752	355	341	6	2756	7	2418	0	3979	74.71	99.82	99.75	serine/threonine-protein kinase Tor-like [Maniola hyperantus]
Heas00094	CAG9564543.1	74.47	2758	362	342	1	2756	1	2418	0	3979	74.47	100	100	unnamed protein product [Danaus chrysippus]
Heas00094	CAH2267767.1	74.31	2756	368	340	2	2756	3	2419	0	3967	74.31	99.96	99.92	jg15184 [Pararge aegeria aegeria]
Heas00094	XP_039756177.1	74.27	2756	369	340	2	2756	3	2419	0	3966	74.27	99.96	99.92	serine/threonine-protein kinase Tor-like [Pararge aegeria]
Heas00094	XP_032519363.1	73.17	2758	390	350	1	2756	1	2410	0	3894	73.17	100	100	serine/threonine-protein kinase Tor-like [Danaus plexippus plexippus]
Heas00094	CAG4960066.1	72.7	2755	412	340	5	2756	5	2422	0	3885	72.7	99.85	99.83	unnamed protein product [Parnassius apollo]
Heas00094	OWR49429.1	72.81	2758	365	385	1	2756	1	2375	0	3867	72.81	100	100	target of rapamycin isoform 1 [Danaus plexippus plexippus]
Heas00094	XP_013179976.1	71.94	2758	434	340	1	2756	1	2420	0	3850	71.94	100	100	PREDICTED: serine/threonine-protein kinase mTOR-like [Papilio xuthus]
Heas00094	XP_013148241.1	72.08	2758	430	340	1	2756	1	2420	0	3848	72.08	100	100	PREDICTED: serine/threonine-protein kinase mTOR-like [Papilio polytes]
Heas00094	XP_045537112.1	71.94	2758	434	340	1	2756	1	2420	0	3847	71.94	100	100	serine/threonine-protein kinase Tor [Papilio machaon]
Heas00094	KAF9799608.1	71.37	2759	448	342	1	2756	1	2420	0	3839	71.37	100	100	hypothetical protein SFRURICE_018795 [Spodoptera frugiperda]
Heas00094	XP_035443668.1	71.33	2759	449	342	1	2756	1	2420	0	3838	71.33	100	100	serine/threonine-protein kinase Tor-like [Spodoptera frugiperda]
Heas00094	XP_022822570.1	71.32	2758	449	342	1	2756	1	2418	0	3836	71.32	100	100	target of rapamycin-like [Spodoptera litura]
Heas00095	XP_047537194.1	93.6	2748	152	24	11	2750	524	3255	0	4865	93.6	99.64	83.93	ubiquitin carboxyl-terminal hydrolase puf isoform X3 [Vanessa atalanta]
Heas00095	XP_026489663.1	92.86	2774	147	51	11	2750	523	3279	0	4862	92.86	99.64	84.08	LOW QUALITY PROTEIN: ubiquitin carboxyl-terminal hydrolase puf [Vanessa tameamea]
Heas00095	XP_047537192.1	93.52	2749	153	25	11	2750	524	3256	0	4857	93.52	99.64	83.94	ubiquitin carboxyl-terminal hydrolase puf isoform X1 [Vanessa atalanta]
Heas00095	XP_047537193.1	93.49	2749	153	26	11	2750	524	3255	0	4851	93.49	99.64	83.93	ubiquitin carboxyl-terminal hydrolase puf isoform X2 [Vanessa atalanta]
Heas00095	XP_046971206.1	93.37	2745	156	26	11	2750	524	3247	0	4846	93.37	99.64	83.89	ubiquitin carboxyl-terminal hydrolase puf [Vanessa cardui]
Heas00095	XP_039757864.1	88.42	2771	257	64	11	2750	524	3261	0	4699	88.42	99.64	83.96	ubiquitin carboxyl-terminal hydrolase puf [Pararge aegeria]
Heas00095	XP_023935929.1	87.79	2769	282	56	11	2750	523	3264	0	4674	87.79	99.64	84.01	ubiquitin carboxyl-terminal hydrolase puf [Bicyclus anynana]
Heas00095	XP_045776697.1	87.85	2773	278	59	11	2750	542	3288	0	4653	87.85	99.64	83.55	ubiquitin carboxyl-terminal hydrolase puf [Maniola jurtina]
Heas00095	XP_034834245.1	87.69	2771	285	56	11	2750	523	3268	0	4641	87.69	99.64	84.03	ubiquitin carboxyl-terminal hydrolase puf [Maniola hyperantus]
Heas00095	XP_045453326.1	88.78	2744	256	52	11	2750	521	3216	0	4618	88.78	99.64	83.83	ubiquitin carboxyl-terminal hydrolase puf [Melitaea cinxia]
Heas00095	CAG9565260.1	87.5	2785	268	80	11	2746	515	3268	0	4577	87.5	99.49	83.71	unnamed protein product [Danaus chrysippus]
Heas00095	XP_032521442.1	85.49	2819	282	127	11	2748	515	3287	0	4482	85.49	99.56	83.8	ubiquitin carboxyl-terminal hydrolase puf [Danaus plexippus plexippus]
Heas00095	XP_013170500.1	85.88	2720	326	58	11	2691	456	3156	0	4456	85.88	97.49	83.26	PREDICTED: ubiquitin carboxyl-terminal hydrolase 34 [Papilio xuthus]
Heas00095	XP_045537981.1	85.24	2743	335	70	11	2709	520	3236	0	4426	85.24	98.15	82.16	ubiquitin carboxyl-terminal hydrolase puf [Papilio machaon]
Heas00095	XP_026734730.1	85.34	2728	294	106	11	2685	525	3199	0	4413	85.34	97.27	81.48	ubiquitin carboxyl-terminal hydrolase puf [Trichoplusia ni]
Heas00095	XP_045502912.1	84.84	2730	307	107	11	2682	522	3202	0	4403	84.84	97.16	83.29	ubiquitin carboxyl-terminal hydrolase puf, partial [Colias croceus]
Heas00095	XP_013139809.1	86.48	2640	279	78	11	2589	520	3142	0	4396	86.48	93.78	82.02	PREDICTED: ubiquitin carboxyl-terminal hydrolase 34 [Papilio polytes]
Heas00095	XP_047033531.1	84.49	2746	313	113	11	2693	534	3229	0	4394	84.49	97.56	82	ubiquitin carboxyl-terminal hydrolase puf isoform X8 [Helicoverpa zea]
Heas00095	XP_047033530.1	84.02	2760	314	127	11	2693	534	3243	0	4385	84.02	97.56	82.07	ubiquitin carboxyl-terminal hydrolase puf isoform X7 [Helicoverpa zea]
Heas00095	XP_047033527.1	83.96	2762	314	129	11	2693	534	3245	0	4384	83.96	97.56	82.08	ubiquitin carboxyl-terminal hydrolase puf isoform X5 [Helicoverpa zea]
Heas00096	XP_026486791.1	94.07	2765	130	34	1	2740	1	2756	0	4696	94.07	100	100	zinc finger homeobox protein 3 [Vanessa tameamea] &gt;XP_026486792.1 zinc finger homeobox protein 3 [Vanessa tameamea]
Heas00096	XP_047535135.1	94.13	2761	131	31	1	2736	1	2755	0	4683	94.13	99.85	93.23	zinc finger homeobox protein 3 isoform X1 [Vanessa atalanta]
Heas00096	XP_046968361.1	93.93	2766	140	28	1	2740	1	2764	0	4683	93.93	100	100	zinc finger homeobox protein 3 [Vanessa cardui]
Heas00096	XP_047535136.1	94.05	2740	132	31	1	2715	1	2734	0	4639	94.05	99.09	99.93	zinc finger homeobox protein 3 isoform X2 [Vanessa atalanta]
Heas00096	CAH0729618.1	92.88	2767	168	29	1	2740	1	2765	0	4606	92.88	100	100	unnamed protein product, partial [Brenthis ino]
Heas00096	XP_023939020.1	91.62	2769	202	30	1	2740	1	2768	0	4583	91.62	100	100	zinc finger homeobox protein 4 [Bicyclus anynana]
Heas00096	OWR49525.1	92.38	2768	171	40	1	2740	1	2756	0	4573	92.38	100	100	Zn finger homeodomain 2 [Danaus plexippus plexippus]
Heas00096	XP_045766306.1	91.7	2770	199	31	1	2739	1	2770	0	4569	91.7	99.96	100	zinc finger homeobox protein 3 [Maniola jurtina] &gt;XP_045766307.1 zinc finger homeobox protein 3 [Maniola jurtina]
Heas00096	XP_032520387.1	92.37	2764	171	40	1	2736	1	2752	0	4563	92.37	99.85	93.16	zinc finger homeobox protein 3 isoform X2 [Danaus plexippus plexippus]
Heas00096	XP_032520388.1	92.17	2772	173	44	1	2740	1	2760	0	4563	92.17	100	100	zinc finger homeobox protein 3 isoform X3 [Danaus plexippus plexippus]
Heas00096	XP_045495480.1	91.59	2760	203	29	1	2736	1	2755	0	4559	91.59	99.85	93.14	zinc finger homeobox protein 4 isoform X1 [Colias croceus]
Heas00096	XP_045495481.1	91.59	2759	203	29	1	2735	1	2754	0	4557	91.59	99.82	99.96	zinc finger homeobox protein 4 isoform X2 [Colias croceus]
Heas00096	CAG9561072.1	91.87	2768	185	40	1	2740	1	2756	0	4557	91.87	100	100	unnamed protein product [Danaus chrysippus]
Heas00096	XP_032520386.1	92.16	2768	173	44	1	2736	1	2756	0	4554	92.16	99.85	93.17	zinc finger homeobox protein 3 isoform X1 [Danaus plexippus plexippus]
Heas00096	XP_032520389.1	92.16	2767	173	44	1	2735	1	2755	0	4552	92.16	99.82	99.96	zinc finger homeobox protein 3 isoform X4 [Danaus plexippus plexippus]
Heas00096	CAG9561071.1	91.74	2772	185	44	1	2740	1	2760	0	4551	91.74	100	100	unnamed protein product [Danaus chrysippus]
Heas00096	XP_039755465.1	91.49	2772	202	34	1	2740	1	2770	0	4546	91.49	100	100	zinc finger homeobox protein 3 [Pararge aegeria]
Heas00096	CAG9561068.1	91.73	2768	185	44	1	2736	1	2756	0	4542	91.73	99.85	93.17	unnamed protein product [Danaus chrysippus]
Heas00096	XP_045450848.1	91.04	2769	203	45	1	2736	1	2757	0	4522	91.04	99.85	93.14	zinc finger homeobox protein 3 [Melitaea cinxia]
Heas00096	KAG6451423.1	90.03	2768	245	31	1	2740	1	2765	0	4517	90.03	100	100	hypothetical protein O3G_MSEX007148 [Manduca sexta]
Heas00097	CAH0715886.1	50.32	1385	412	276	398	1762	2	1130	0	1336	50.32	50.04	97.41	unnamed protein product, partial [Brenthis ino]
Heas00097	XP_045772808.1	48.37	1410	424	304	405	1761	34	1192	0	1282	48.37	49.74	95.86	uncharacterized protein LOC123872534 [Maniola jurtina]
Heas00097	XP_039753298.1	62.7	689	231	26	398	1062	15	701	2.61e-293	891	62.7	24.38	93.85	O-acyltransferase like protein-like [Pararge aegeria]
Heas00097	XP_023940701.1	61.79	691	240	24	398	1064	17	707	1.38e-291	887	61.79	24.45	93.38	nose resistant to fluoxetine protein 6-like [Bicyclus anynana]
Heas00097	XP_046965866.1	58.63	672	263	15	400	1060	12	679	5.26e-267	819	58.63	24.23	97.8	nose resistant to fluoxetine protein 6-like [Vanessa cardui]
Heas00097	XP_026492235.1	59.04	664	252	20	410	1060	3	659	8.8e-265	813	59.04	23.86	95.63	nose resistant to fluoxetine protein 6-like [Vanessa tameamea]
Heas00097	XP_047533374.1	60	660	247	17	410	1058	3	656	1.13e-264	811	60	23.79	99.54	nose resistant to fluoxetine protein 6-like [Vanessa atalanta]
Heas00097	XP_034832268.1	57.51	659	232	48	411	1022	14	671	3.18e-245	760	57.51	22.43	97.92	nose resistant to fluoxetine protein 6-like, partial [Maniola hyperantus]
Heas00097	KNC32863.1	28.4	1866	1027	309	1063	2704	619	2399	7.26e-222	749	28.4	60.19	73.17	putative inorganic phosphate cotransporter [Lucilia cuprina]
Heas00097	XP_026734522.1	52.5	699	287	45	402	1065	22	710	6.76e-229	718	52.5	24.34	93.61	O-acyltransferase like protein-like isoform X1 [Trichoplusia ni]
Heas00097	XP_047030268.1	52.42	681	295	29	411	1065	24	701	6.72e-228	715	52.42	24.01	93.26	O-acyltransferase like protein-like [Helicoverpa zea]
Heas00097	PZC74364.1	52.42	681	295	29	411	1065	24	701	9.31e-228	715	52.42	24.01	93.26	hypothetical protein B5X24_HaOG207927 [Helicoverpa armigera]
Heas00097	XP_026315253.1	55.21	672	269	32	414	1065	20	679	1.21e-226	711	55.21	23.9	93.35	nose resistant to fluoxetine protein 6-like [Hyposmocoma kahamanoa]
Heas00097	XP_022814064.1	51.07	703	290	54	416	1065	22	723	2.1e-224	707	51.07	23.83	93.23	O-acyltransferase like protein-like [Spodoptera litura]
Heas00097	XP_021195136.1	51.29	696	295	44	411	1065	24	716	3.83e-224	706	51.29	24.01	93.4	O-acyltransferase like protein-like [Helicoverpa armigera]
Heas00097	KAF9405347.1	51.26	712	286	61	414	1065	21	731	8.88e-223	702	51.26	23.9	93.8	hypothetical protein HW555_013886 [Spodoptera exigua]
Heas00097	XP_045447856.1	50.44	682	311	27	394	1062	7	674	4.52e-221	696	50.44	24.52	95.16	nose resistant to fluoxetine protein 6-like [Melitaea cinxia]
Heas00098	XP_026740536.1	53.89	1451	612	57	1154	2558	15	1454	0	1520	53.89	51.62	56.63	uncharacterized protein LOC113502962 isoform X1 [Trichoplusia ni]
Heas00098	XP_028158498.1	51.49	1410	638	46	1166	2556	26	1408	0	1437	51.49	51.1	55.36	uncharacterized protein LOC114351458 [Ostrinia furnacalis]
Heas00098	CAG9093603.1	51.23	1421	656	37	1154	2556	19	1420	0	1429	51.23	51.54	55.61	unnamed protein product [Plutella xylostella]
Heas00098	XP_037971848.1	52.64	1404	622	43	1166	2558	30	1401	0	1423	52.64	51.18	78.36	uncharacterized protein LOC119693183 [Plutella xylostella]
Heas00098	XP_047035725.1	51.22	1433	652	47	1152	2558	16	1427	0	1417	51.22	51.69	57.12	uncharacterized protein LOC124641616 [Helicoverpa zea]
Heas00098	KAG7297221.1	52.17	1405	628	44	1166	2558	30	1402	0	1416	52.17	51.18	54.72	hypothetical protein JYU34_019143 [Plutella xylostella]
Heas00098	XP_037967300.1	52.5	1402	612	54	1168	2556	32	1392	0	1412	52.5	51.03	76.46	uncharacterized protein LOC105387787 [Plutella xylostella]
Heas00098	KAG7304767.1	52.06	1406	629	45	1166	2558	30	1403	0	1406	52.06	51.18	55.49	hypothetical protein JYU34_010122 [Plutella xylostella]
Heas00098	KAG7295329.1	51.92	1404	632	43	1166	2558	30	1401	0	1402	51.92	51.18	54.7	hypothetical protein JYU34_022341 [Plutella xylostella]
Heas00098	XP_037875303.1	49.9	1433	675	43	1153	2556	14	1432	0	1386	49.9	51.58	56.58	uncharacterized protein LOC119630338 [Bombyx mori]
Heas00098	CAG9138187.1	49.02	1473	651	100	1166	2558	1820	3272	0	1382	49.02	51.18	30.16	unnamed protein product [Plutella xylostella]
Heas00098	XP_046975390.1	93.65	1102	70	0	58	1159	179	1280	0	1382	93.65	40.48	72.84	protein slit [Vanessa cardui]
Heas00098	XP_035459407.1	50.32	1415	636	67	1166	2558	30	1399	0	1379	50.32	51.18	88.16	uncharacterized protein LOC118282437 [Spodoptera frugiperda]
Heas00098	XP_047542027.1	92.74	1102	80	0	58	1159	179	1280	0	1369	92.74	40.48	73.22	protein slit isoform X1 [Vanessa atalanta]
Heas00098	XP_045457029.1	93.56	1102	71	0	58	1159	179	1280	0	1369	93.56	40.48	73.17	protein slit [Melitaea cinxia]
Heas00098	XP_047542028.1	92.74	1102	80	0	58	1159	155	1256	0	1369	92.74	40.48	74.41	protein slit isoform X2 [Vanessa atalanta]
Heas00098	XP_021188248.1	49.44	1440	658	70	1151	2549	16	1426	0	1365	49.44	51.4	55.62	uncharacterized protein LOC110374727 [Helicoverpa armigera]
Heas00098	KAG7311937.1	49.31	1450	656	79	1151	2555	12	1427	0	1363	49.31	51.62	55.7	hypothetical protein JYU34_001360 [Plutella xylostella]
Heas00098	KAG7305253.1	52.83	1291	582	27	1275	2556	1	1273	0	1360	52.83	47.1	53.62	hypothetical protein JYU34_009296 [Plutella xylostella]
Heas00098	CAG9126303.1	48.31	1478	663	101	1165	2558	26	1486	0	1358	48.31	51.21	56.52	unnamed protein product [Plutella xylostella]
Heas00099	XP_047545441.1	96.76	2718	64	24	1	2718	1	2694	0	5063	96.76	100	100	teneurin-a isoform X1 [Vanessa atalanta]
Heas00099	XP_046978463.1	96.62	2718	68	24	1	2718	1	2694	0	5058	96.62	100	100	teneurin-a isoform X3 [Vanessa cardui] &gt;XP_046978464.1 teneurin-a isoform X3 [Vanessa cardui]
Heas00099	XP_026491181.1	96.58	2718	69	24	1	2718	1	2694	0	5053	96.58	100	100	teneurin-a isoform X2 [Vanessa tameamea]
Heas00099	XP_047545442.1	96.43	2718	64	33	1	2718	1	2685	0	5032	96.43	100	100	teneurin-a isoform X2 [Vanessa atalanta]
Heas00099	XP_026491182.1	96.25	2718	69	33	1	2718	1	2685	0	5023	96.25	100	100	teneurin-a isoform X3 [Vanessa tameamea]
Heas00099	XP_045459601.1	96.21	2718	68	35	1	2718	1	2683	0	5017	96.21	100	100	teneurin-a [Melitaea cinxia]
Heas00099	XP_047545443.1	96.03	2718	64	44	1	2718	1	2674	0	5011	96.03	100	100	teneurin-a isoform X3 [Vanessa atalanta]
Heas00099	XP_046978466.1	95.88	2718	68	44	1	2718	1	2674	0	5007	95.88	100	100	teneurin-a isoform X4 [Vanessa cardui]
Heas00099	XP_026491183.1	95.84	2718	69	44	1	2718	1	2674	0	5002	95.84	100	100	teneurin-a isoform X4 [Vanessa tameamea]
Heas00099	XP_045763993.1	94.92	2718	114	24	1	2718	1	2694	0	4974	94.92	100	100	teneurin-a isoform X2 [Maniola jurtina] &gt;XP_045763994.1 teneurin-a isoform X2 [Maniola jurtina] &gt;XP_045763995.1 teneurin-a isoform X2 [Maniola jurtina] &gt;XP_045763996.1 teneurin-a isoform X2 [Maniola jurtina] &gt;XP_045763997.1 teneurin-a isoform X2 [Maniola jurtina]
Heas00099	XP_034825741.1	94.78	2718	118	24	1	2718	1	2694	0	4969	94.78	100	100	teneurin-a isoform X1 [Maniola hyperantus]
Heas00099	XP_045763998.1	94.59	2718	114	33	1	2718	1	2685	0	4944	94.59	100	100	teneurin-a isoform X3 [Maniola jurtina]
Heas00099	XP_034825742.1	94.44	2718	118	33	1	2718	1	2685	0	4938	94.44	100	100	teneurin-a isoform X2 [Maniola hyperantus]
Heas00099	CAH0721667.1	94.37	2718	109	44	1	2718	1	2674	0	4935	94.37	100	100	unnamed protein product, partial [Brenthis ino]
Heas00099	XP_046978461.1	96.57	2655	67	24	64	2718	245	2875	0	4932	96.57	97.68	91.51	teneurin-a isoform X1 [Vanessa cardui]
Heas00099	XP_026491180.1	96.53	2655	68	24	64	2718	245	2875	0	4927	96.53	97.68	91.51	teneurin-a isoform X1 [Vanessa tameamea]
Heas00099	XP_045763999.1	94.22	2718	113	44	1	2718	1	2674	0	4925	94.22	100	100	teneurin-a isoform X4 [Maniola jurtina]
Heas00099	XP_034825743.1	94.08	2718	117	44	1	2718	1	2674	0	4920	94.08	100	100	teneurin-a isoform X3 [Maniola hyperantus]
Heas00099	CAH0721666.1	94.04	2718	109	53	1	2718	1	2665	0	4905	94.04	100	100	unnamed protein product, partial [Brenthis ino]
Heas00099	XP_046978462.1	96.23	2655	67	33	64	2718	245	2866	0	4901	96.23	97.68	91.49	teneurin-a isoform X2 [Vanessa cardui]
Heas00100	XP_047543015.1	66.02	2769	676	265	1	2705	1	2568	0	3233	66.02	100	100	endoribonuclease Dcr-1-like isoform X2 [Vanessa atalanta]
Heas00100	XP_047543013.1	65.99	2770	676	266	1	2705	1	2569	0	3233	65.99	100	100	endoribonuclease Dcr-1-like isoform X1 [Vanessa atalanta]
Heas00100	XP_046976254.1	64.45	2779	674	314	1	2705	1	2539	0	3211	64.45	100	100	endoribonuclease Dcr-1-like isoform X2 [Vanessa cardui]
Heas00100	XP_045456259.1	63.45	2736	555	445	1	2705	1	2322	0	3076	63.45	100	100	endoribonuclease Dcr-1 [Melitaea cinxia]
Heas00100	XP_026486419.1	63.95	2685	454	514	50	2705	1	2200	0	3071	63.95	98.19	100	endoribonuclease Dcr-1-like, partial [Vanessa tameamea]
Heas00100	CAH0731194.1	61.57	2805	689	389	1	2705	1	2516	0	3013	61.57	100	100	unnamed protein product, partial [Brenthis ino]
Heas00100	XP_034838755.1	55.84	3202	788	626	1	2705	1	3073	0	3010	55.84	100	100	endoribonuclease Dcr-1 [Maniola hyperantus]
Heas00100	XP_023938455.1	55.02	3250	738	724	1	2705	1	3071	0	3004	55.02	100	100	endoribonuclease Dcr-1 isoform X1 [Bicyclus anynana] &gt;XP_023938456.1 endoribonuclease Dcr-1 isoform X2 [Bicyclus anynana] &gt;XP_023938457.1 endoribonuclease Dcr-1 isoform X1 [Bicyclus anynana] &gt;XP_023938458.1 endoribonuclease Dcr-1 isoform X1 [Bicyclus anynana] &gt;XP_023938459.1 endoribonuclease Dcr-1 isoform X3 [Bicyclus anynana]
Heas00100	XP_039762547.1	56.75	3126	767	585	1	2705	1	2962	0	2996	56.75	100	100	endoribonuclease Dcr-1 isoform X1 [Pararge aegeria] &gt;XP_039762548.1 endoribonuclease Dcr-1 isoform X1 [Pararge aegeria]
Heas00100	XP_039762549.1	56.72	3126	767	586	1	2705	1	2961	0	2990	56.72	100	100	endoribonuclease Dcr-1 isoform X2 [Pararge aegeria]
Heas00100	XP_045783430.1	54.12	3326	789	737	1	2705	1	3210	0	2974	54.12	100	100	endoribonuclease Dcr-1 [Maniola jurtina]
Heas00100	XP_046976248.1	62.46	2621	670	314	1	2547	1	2381	0	2914	62.46	94.16	99.92	endoribonuclease Dcr-1-like isoform X1 [Vanessa cardui] &gt;XP_046976249.1 endoribonuclease Dcr-1-like isoform X1 [Vanessa cardui] &gt;XP_046976250.1 endoribonuclease Dcr-1-like isoform X1 [Vanessa cardui] &gt;XP_046976251.1 endoribonuclease Dcr-1-like isoform X1 [Vanessa cardui] &gt;XP_046976252.1 endoribonuclease Dcr-1-like isoform X1 [Vanessa cardui] &gt;XP_046976253.1 endoribonuclease Dcr-1-l…
Heas00100	XP_041984261.1	58.75	2778	827	319	1	2703	2	2535	0	2814	58.75	99.93	99.96	endoribonuclease Dcr-1 [Aricia agestis]
Heas00100	XP_045525418.1	55.69	2918	793	500	1	2705	1	2631	0	2713	55.69	100	100	endoribonuclease Dcr-1 [Pieris brassicae] &gt;XP_045525419.1 endoribonuclease Dcr-1 [Pieris brassicae] &gt;XP_045525420.1 endoribonuclease Dcr-1 [Pieris brassicae] &gt;XP_045525421.1 endoribonuclease Dcr-1 [Pieris brassicae]
Heas00100	XP_022123464.2	55.07	2949	771	554	1	2705	1	2639	0	2707	55.07	100	100	endoribonuclease Dcr-1 [Pieris rapae]
Heas00100	XP_047522539.1	55.76	2900	819	464	1	2705	1	2631	0	2699	55.76	100	100	endoribonuclease Dcr-1 [Pieris napi]
Heas00100	XP_045509255.1	52.37	3179	801	713	1	2700	1	2945	0	2675	52.37	99.82	99.83	endoribonuclease Dcr-1 [Colias croceus]
Heas00100	RVE47169.1	53.47	2936	751	615	1	2705	42	2593	0	2667	53.47	100	98.42	hypothetical protein evm_008137 [Chilo suppressalis]
Heas00100	XP_013141891.1	56.44	2833	760	474	1	2705	1	2487	0	2667	56.44	100	100	PREDICTED: endoribonuclease Dcr-1 [Papilio polytes] &gt;XP_013141892.1 PREDICTED: endoribonuclease Dcr-1 [Papilio polytes] &gt;XP_013141893.1 PREDICTED: endoribonuclease Dcr-1 [Papilio polytes]
Heas00100	XP_038220360.1	52.58	3098	798	671	1	2700	1	2825	0	2661	52.58	99.82	99.82	endoribonuclease Dcr-1 [Zerene cesonia]
Heas00102	XP_046965432.1	81.25	2693	476	29	1	2676	1	2681	0	4096	81.25	100	100	eIF-2-alpha kinase activator GCN1 [Vanessa cardui]
Heas00102	XP_047528363.1	81.14	2693	479	29	1	2676	1	2681	0	4089	81.14	100	100	eIF-2-alpha kinase activator GCN1 [Vanessa atalanta]
Heas00102	XP_034840023.1	78.99	2694	544	22	1	2676	1	2690	0	4013	78.99	100	100	eIF-2-alpha kinase activator GCN1 [Maniola hyperantus]
Heas00102	XP_045785524.1	78.95	2694	545	22	1	2676	1	2690	0	4010	78.95	100	100	eIF-2-alpha kinase activator GCN1 isoform X1 [Maniola jurtina]
Heas00102	CAH0718685.1	80.01	2682	514	22	1	2676	1	2666	0	3991	80.01	100	100	unnamed protein product, partial [Brenthis ino]
Heas00102	XP_039746526.1	78.12	2692	564	25	1	2676	1	2683	0	3932	78.12	100	100	eIF-2-alpha kinase activator GCN1 [Pararge aegeria]
Heas00102	XP_045445845.1	78.19	2705	551	39	1	2676	1	2695	0	3927	78.19	100	100	eIF-2-alpha kinase activator GCN1 [Melitaea cinxia]
Heas00102	XP_023952399.1	77.72	2688	531	68	1	2676	1	2632	0	3897	77.72	100	100	eIF-2-alpha kinase activator GCN1 [Bicyclus anynana]
Heas00102	XP_045785525.1	78.95	2556	517	21	138	2676	2	2553	0	3798	78.95	94.88	99.96	eIF-2-alpha kinase activator GCN1 isoform X2 [Maniola jurtina]
Heas00102	CAG9585888.1	75.25	2679	644	19	1	2676	1	2663	0	3771	75.25	100	100	unnamed protein product [Danaus chrysippus]
Heas00102	XP_032513752.1	74.93	2681	655	17	1	2676	1	2669	0	3740	74.93	100	100	eIF-2-alpha kinase activator GCN1 isoform X1 [Danaus plexippus plexippus]
Heas00102	OWR55425.1	73.51	2733	655	69	1	2676	1	2721	0	3712	73.51	100	100	Translational activator GCN1 [Danaus plexippus plexippus]
Heas00102	XP_045491112.1	72.17	2699	711	40	1	2676	1	2682	0	3605	72.17	100	100	eIF-2-alpha kinase activator GCN1 [Colias croceus]
Heas00102	XP_045514177.1	70.86	2694	745	40	1	2676	1	2672	0	3573	70.86	100	100	eIF-2-alpha kinase activator GCN1 [Pieris brassicae]
Heas00102	XP_022124383.2	70.75	2694	748	40	1	2676	1	2672	0	3570	70.75	100	100	eIF-2-alpha kinase activator GCN1 [Pieris rapae]
Heas00102	CAB3252124.1	70.98	2702	732	52	1	2676	1	2676	0	3567	70.98	100	100	unnamed protein product [Arctia plantaginis]
Heas00102	XP_047505394.1	70.6	2694	752	40	1	2676	1	2672	0	3567	70.6	100	100	eIF-2-alpha kinase activator GCN1 [Pieris napi]
Heas00102	CAB3234795.1	70.87	2702	735	52	1	2676	1	2676	0	3560	70.87	100	100	unnamed protein product [Arctia plantaginis]
Heas00102	CAF4843122.1	70.42	2694	757	40	1	2676	1	2672	0	3560	70.42	100	100	unnamed protein product [Pieris macdunnoughi]
Heas00102	CAG5011101.1	72.01	2694	703	51	1	2676	1	2661	0	3553	72.01	100	100	unnamed protein product [Parnassius apollo]
Heas00103	CAG4986716.1	55.64	3713	288	1359	4	2630	3	3442	0	3511	55.64	99.89	99.94	unnamed protein product [Parnassius apollo]
Heas00103	CAG4986719.1	54.2	3714	334	1367	4	2630	3	3436	0	3374	54.2	99.89	99.94	unnamed protein product [Parnassius apollo]
Heas00103	CAG4986713.1	53.67	3749	335	1402	4	2630	3	3471	0	3363	53.67	99.89	99.94	unnamed protein product [Parnassius apollo]
Heas00103	XP_038214384.1	90.23	1894	128	57	772	2630	113	1984	0	3353	90.23	70.68	94.35	Down syndrome cell adhesion molecule-like protein Dscam2 isoform X8 [Zerene cesonia]
Heas00103	XP_039751102.1	90.4	1896	126	56	772	2630	113	1989	0	3351	90.4	70.68	94.37	Down syndrome cell adhesion molecule-like protein Dscam2 isoform X2 [Pararge aegeria]
Heas00103	XP_026733067.1	89.75	1902	132	63	770	2630	110	1989	0	3348	89.75	70.76	94.52	Down syndrome cell adhesion molecule-like protein Dscam2 isoform X11 [Trichoplusia ni]
Heas00103	XP_039751101.1	90.31	1898	126	58	772	2630	113	1991	0	3346	90.31	70.68	94.37	Down syndrome cell adhesion molecule-like protein Dscam2 isoform X1 [Pararge aegeria]
Heas00103	XP_045488564.1	89.87	1895	135	57	772	2630	113	1986	0	3339	89.87	70.68	94.36	Down syndrome cell adhesion molecule-like protein Dscam2 isoform X6 [Pieris rapae]
Heas00103	XP_035433805.1	89.48	1901	140	60	770	2630	110	1990	0	3334	89.48	70.76	94.52	Down syndrome cell adhesion molecule-like protein Dscam2 isoform X10 [Spodoptera frugiperda]
Heas00103	XP_038214382.1	89.92	1895	133	58	772	2630	113	1985	0	3333	89.92	70.68	94.36	Down syndrome cell adhesion molecule-like protein Dscam2 isoform X6 [Zerene cesonia]
Heas00103	XP_038214386.1	68.59	2665	121	716	1	2630	1	1984	0	3333	68.59	100	100	Down syndrome cell adhesion molecule-like protein Dscam2 isoform X10 [Zerene cesonia]
Heas00103	XP_047530736.1	88.11	1952	126	106	772	2630	113	2051	0	3332	88.11	70.68	94.54	Down syndrome cell adhesion molecule-like protein Dscam2 isoform X8 [Vanessa atalanta]
Heas00103	XP_038214377.1	68.56	2665	123	715	1	2630	1	1985	0	3330	68.56	100	100	Down syndrome cell adhesion molecule-like protein Dscam2 isoform X2 [Zerene cesonia]
Heas00103	XP_047520314.1	89.55	1895	143	55	772	2630	113	1988	0	3330	89.55	70.68	94.37	Down syndrome cell adhesion molecule-like protein Dscam2 isoform X2 [Pieris napi]
Heas00103	XP_047530766.1	90.37	1890	138	44	772	2630	113	1989	0	3329	90.37	70.68	94.37	Down syndrome cell adhesion molecule-like protein Dscam2 isoform X36 [Vanessa atalanta]
Heas00103	XP_038214383.1	89.76	1895	136	58	772	2630	113	1985	0	3328	89.76	70.68	94.36	Down syndrome cell adhesion molecule-like protein Dscam2 isoform X7 [Zerene cesonia]
Heas00103	XP_038214399.1	68.44	2665	120	721	1	2630	1	1979	0	3326	68.44	100	100	Down syndrome cell adhesion molecule-like protein Dscam2 isoform X22 [Zerene cesonia]
Heas00103	XP_038214381.1	89.82	1895	135	58	772	2630	113	1985	0	3326	89.82	70.68	94.36	Down syndrome cell adhesion molecule-like protein Dscam2 isoform X5 [Zerene cesonia]
Heas00103	XP_038214380.1	89.76	1895	136	58	772	2630	113	1985	0	3323	89.76	70.68	94.36	Down syndrome cell adhesion molecule-like protein Dscam2 isoform X4 [Zerene cesonia]
Heas00103	XP_038214385.1	68.52	2665	123	716	1	2630	1	1984	0	3320	68.52	100	100	Down syndrome cell adhesion molecule-like protein Dscam2 isoform X9 [Zerene cesonia]
Heas00104	XP_047526954.1	54.06	2190	834	172	518	2611	60	2173	0	2042	54.06	80.2	97.28	uncharacterized protein LOC125064156 isoform X4 [Vanessa atalanta]
Heas00104	XP_047526952.1	53.98	2199	822	190	518	2611	60	2173	0	2041	53.98	80.2	97.28	uncharacterized protein LOC125064156 isoform X2 [Vanessa atalanta]
Heas00104	XP_047526953.1	54	2189	837	170	518	2611	60	2173	0	2039	54	80.2	97.28	uncharacterized protein LOC125064156 isoform X3 [Vanessa atalanta]
Heas00104	XP_047526955.1	55.44	2103	753	184	518	2611	60	1987	0	2026	55.44	80.2	97.03	uncharacterized protein LOC125064156 isoform X5 [Vanessa atalanta]
Heas00104	XP_047526951.1	50.7	2361	836	328	518	2611	60	2359	0	1989	50.7	80.2	97.5	uncharacterized protein LOC125064156 isoform X1 [Vanessa atalanta]
Heas00104	XP_045446413.1	51.41	2192	698	367	519	2611	62	1985	0	1944	51.41	80.16	96.93	uncharacterized protein LOC123654558 [Melitaea cinxia]
Heas00104	XP_023939604.1	48.5	2295	923	259	527	2610	65	2311	0	1932	48.5	79.82	97.19	protocadherin Fat 3-like isoform X1 [Bicyclus anynana]
Heas00104	XP_045765120.1	43.12	2303	991	319	526	2611	65	2265	0	1539	43.12	79.89	97.17	uncharacterized protein LOC123867224 isoform X1 [Maniola jurtina]
Heas00104	XP_045765126.1	42.68	2303	906	414	526	2611	65	2170	0	1523	42.68	79.89	97.05	uncharacterized protein LOC123867224 isoform X7 [Maniola jurtina]
Heas00104	XP_045765121.1	42.64	2303	907	414	526	2611	65	2170	0	1521	42.64	79.89	97.05	uncharacterized protein LOC123867224 isoform X2 [Maniola jurtina]
Heas00104	XP_045765124.1	42.78	2298	911	404	526	2611	65	2170	0	1519	42.78	79.89	97.05	uncharacterized protein LOC123867224 isoform X5 [Maniola jurtina]
Heas00104	XP_045765125.1	42.69	2298	913	404	526	2611	65	2170	0	1515	42.69	79.89	97.05	uncharacterized protein LOC123867224 isoform X6 [Maniola jurtina]
Heas00104	XP_045765122.1	42.58	2299	914	406	526	2611	65	2170	0	1511	42.58	79.89	97.05	uncharacterized protein LOC123867224 isoform X3 [Maniola jurtina]
Heas00104	XP_045765127.1	42.54	2299	915	406	526	2611	65	2170	0	1511	42.54	79.89	97.05	uncharacterized protein LOC123867224 isoform X8 [Maniola jurtina]
Heas00104	XP_037874812.1	43.16	2113	1114	87	526	2610	73	2126	0	1509	43.16	79.85	96.57	uncharacterized protein LOC101739891 isoform X1 [Bombyx mori]
Heas00104	XP_039748732.1	41.53	2302	680	666	518	2611	60	1903	0	1507	41.53	80.2	96.9	uncharacterized protein LOC120625678 [Pararge aegeria]
Heas00104	XP_045765123.1	42.36	2304	912	416	526	2611	65	2170	0	1506	42.36	79.89	97.05	uncharacterized protein LOC123867224 isoform X4 [Maniola jurtina]
Heas00104	XP_037874813.1	43.26	2099	1104	87	526	2596	73	2112	0	1502	43.26	79.32	96.05	uncharacterized protein LOC101739891 isoform X2 [Bombyx mori]
Heas00104	XP_045765130.1	41.92	2297	837	497	526	2611	65	2075	0	1487	41.92	79.89	96.92	uncharacterized protein LOC123867224 isoform X11 [Maniola jurtina]
Heas00104	XP_045765132.1	41.84	2297	839	497	526	2611	65	2075	0	1481	41.84	79.89	96.92	uncharacterized protein LOC123867224 isoform X13 [Maniola jurtina]
Heas00105	XP_047544764.1	60.5	2833	846	273	1	2593	1	2800	0	3267	60.5	100	100	serine-protein kinase ATM isoform X1 [Vanessa atalanta]
Heas00105	XP_026487404.1	60.73	2837	839	275	1	2593	1	2806	0	3265	60.73	100	100	serine-protein kinase ATM [Vanessa tameamea]
Heas00105	XP_046961277.1	60.08	2843	840	295	1	2593	5	2802	0	3243	60.08	100	99.86	serine-protein kinase ATM [Vanessa cardui]
Heas00105	XP_047544765.1	59.36	2832	835	316	1	2593	1	2755	0	3199	59.36	100	100	serine-protein kinase ATM isoform X2 [Vanessa atalanta]
Heas00105	XP_045459330.1	59.56	2836	875	272	1	2593	1	2807	0	3173	59.56	100	100	serine-protein kinase ATM-like [Melitaea cinxia]
Heas00105	CAH0725815.1	54.02	2825	1006	293	4	2593	3	2769	0	2823	54.02	99.88	99.93	unnamed protein product, partial [Brenthis ino]
Heas00105	CAH0725816.1	53.91	2825	1004	298	4	2593	3	2764	0	2812	53.91	99.88	99.93	unnamed protein product, partial [Brenthis ino]
Heas00105	XP_039752987.1	51.97	2871	1062	317	1	2593	1	2832	0	2792	51.97	100	100	serine-protein kinase ATM isoform X1 [Pararge aegeria] &gt;XP_039752988.1 serine-protein kinase ATM isoform X1 [Pararge aegeria]
Heas00105	XP_023934790.1	51.38	2867	1077	317	1	2593	1	2824	0	2760	51.38	100	100	serine-protein kinase ATM [Bicyclus anynana]
Heas00105	XP_034831737.1	51.34	2879	1067	334	1	2593	1	2831	0	2750	51.34	100	100	serine-protein kinase ATM [Maniola hyperantus]
Heas00105	XP_045772502.1	50.64	2887	1076	349	1	2593	1	2832	0	2719	50.64	100	100	serine-protein kinase ATM [Maniola jurtina]
Heas00105	XP_039752989.1	49.6	2871	977	470	1	2593	1	2679	0	2587	49.6	100	100	serine-protein kinase ATM isoform X2 [Pararge aegeria]
Heas00105	XP_041988824.1	48.05	2824	1161	306	1	2593	1	2749	0	2444	48.05	100	100	serine-protein kinase ATM [Aricia agestis]
Heas00105	CAH2234522.1	48.69	2709	944	446	1	2450	1	2522	0	2421	48.69	94.49	99.96	jg1662 [Pararge aegeria aegeria]
Heas00105	XP_038213551.1	47.24	2860	1183	326	1	2593	1	2801	0	2390	47.24	100	100	serine-protein kinase ATM [Zerene cesonia]
Heas00105	XP_028159253.1	46.42	2863	1213	321	1	2593	1	2812	0	2382	46.42	100	100	serine-protein kinase ATM [Ostrinia furnacalis]
Heas00105	XP_045511288.1	47.2	2782	1166	303	1	2520	1	2741	0	2359	47.2	97.18	99.85	serine-protein kinase ATM-like [Colias croceus]
Heas00105	XP_030029907.1	45.99	2866	1230	318	1	2593	1	2821	0	2347	45.99	100	100	serine-protein kinase ATM [Manduca sexta] &gt;KAG6455766.1 hypothetical protein O3G_MSEX009399 [Manduca sexta]
Heas00105	CAF4761171.1	46.73	2848	1168	349	1	2593	1	2754	0	2344	46.73	100	100	unnamed protein product [Pieris macdunnoughi]
Heas00105	XP_047515657.1	46.84	2846	1168	345	1	2593	1	2754	0	2341	46.84	100	100	serine-protein kinase ATM [Pieris napi]
Heas00106	XP_026491130.1	66.37	2691	736	169	3	2589	24	2649	0	2533	66.37	99.92	99.13	serine-rich adhesin for platelets-like isoform X3 [Vanessa tameamea]
Heas00106	XP_026491129.1	66.38	2692	735	170	3	2589	24	2650	0	2531	66.38	99.92	99.13	serine-rich adhesin for platelets-like isoform X2 [Vanessa tameamea]
Heas00106	XP_026491127.1	66.21	2702	733	180	3	2589	24	2660	0	2529	66.21	99.92	99.14	serine-rich adhesin for platelets-like isoform X1 [Vanessa tameamea] &gt;XP_026491128.1 serine-rich adhesin for platelets-like isoform X1 [Vanessa tameamea]
Heas00106	XP_026491131.1	65.8	2702	733	191	3	2589	24	2649	0	2501	65.8	99.92	99.13	mucin-17-like isoform X4 [Vanessa tameamea]
Heas00106	XP_047545840.1	65.49	2692	756	173	3	2589	24	2647	0	2500	65.49	99.92	99.13	mucin-17-like isoform X2 [Vanessa atalanta]
Heas00106	XP_026491133.1	65.4	2702	718	217	3	2589	24	2623	0	2487	65.4	99.92	99.12	serine-rich adhesin for platelets-like isoform X5 [Vanessa tameamea]
Heas00106	XP_026491134.1	64.8	2702	730	221	3	2589	24	2619	0	2445	64.8	99.92	99.12	serine-rich adhesin for platelets-like isoform X6 [Vanessa tameamea]
Heas00106	XP_046978322.1	66.1	2687	767	144	4	2589	25	2668	0	2439	66.1	99.88	99.1	serine-rich adhesin for platelets-like isoform X1 [Vanessa cardui] &gt;XP_046978323.1 serine-rich adhesin for platelets-like isoform X1 [Vanessa cardui]
Heas00106	XP_046978324.1	65.69	2687	767	155	4	2589	25	2657	0	2412	65.69	99.88	99.1	mucin-3A-like isoform X2 [Vanessa cardui]
Heas00106	XP_046978325.1	65.2	2687	754	181	4	2589	25	2631	0	2393	65.2	99.88	99.09	serine-rich adhesin for platelets-like isoform X3 [Vanessa cardui]
Heas00106	XP_026491135.1	63.36	2702	727	263	3	2589	24	2577	0	2375	63.36	99.92	99.11	mucin-17-like isoform X7 [Vanessa tameamea]
Heas00106	XP_026491136.1	63.36	2702	716	274	3	2589	24	2566	0	2371	63.36	99.92	99.1	serine-rich adhesin for platelets-like isoform X8 [Vanessa tameamea]
Heas00106	XP_046978326.1	64.69	2685	765	183	4	2589	25	2625	0	2358	64.69	99.88	99.09	mucin-3A-like isoform X4 [Vanessa cardui]
Heas00106	XP_026491137.1	62.95	2702	716	285	3	2589	24	2555	0	2348	62.95	99.92	99.1	mucin-5AC-like isoform X9 [Vanessa tameamea]
Heas00106	XP_026491138.1	62.36	2702	727	290	3	2589	24	2550	0	2328	62.36	99.92	99.1	mucin-5AC-like isoform X10 [Vanessa tameamea]
Heas00106	XP_026491139.1	64.72	2548	719	180	3	2435	24	2506	0	2296	64.72	93.97	98.3	serine-rich adhesin for platelets-like isoform X11 [Vanessa tameamea]
Heas00106	XP_046978328.1	63.49	2687	754	227	4	2589	25	2585	0	2287	63.49	99.88	99.07	mucin-3A-like isoform X5 [Vanessa cardui]
Heas00106	XP_046978329.1	63.23	2687	750	238	4	2589	25	2574	0	2281	63.23	99.88	99.07	serine-rich adhesin for platelets-like isoform X6 [Vanessa cardui]
Heas00106	CAH0717453.1	61.77	2684	856	170	3	2589	24	2634	0	2278	61.77	99.92	99.13	unnamed protein product, partial [Brenthis ino]
Heas00106	XP_026491140.1	64.6	2534	717	180	3	2421	24	2492	0	2278	64.6	93.43	98.17	mucin-5AC-like isoform X12 [Vanessa tameamea]
Heas00107	XP_046975015.1	85.75	2611	297	75	1	2585	1	2562	0	3922	85.75	100	100	uncharacterized protein LOC124541191 [Vanessa cardui]
Heas00107	XP_026483845.1	85.03	2612	318	73	1	2585	1	2566	0	3900	85.03	100	100	uncharacterized protein LOC113391920 isoform X9 [Vanessa tameamea]
Heas00107	XP_026483852.1	85.1	2611	308	81	1	2585	1	2556	0	3887	85.1	100	100	uncharacterized protein LOC113391920 isoform X16 [Vanessa tameamea]
Heas00107	XP_047541697.1	84.74	2615	317	82	1	2585	1	2563	0	3879	84.74	100	100	uncharacterized protein LOC125074411 isoform X2 [Vanessa atalanta]
Heas00107	XP_026483841.1	84.38	2618	330	79	1	2585	1	2572	0	3872	84.38	100	100	uncharacterized protein LOC113391920 isoform X5 [Vanessa tameamea]
Heas00107	XP_026483839.1	84.34	2618	331	79	1	2585	1	2572	0	3870	84.34	100	100	uncharacterized protein LOC113391920 isoform X3 [Vanessa tameamea]
Heas00107	XP_026483838.1	84.51	2621	322	84	1	2585	1	2573	0	3866	84.51	100	100	uncharacterized protein LOC113391920 isoform X2 [Vanessa tameamea]
Heas00107	XP_026483834.1	84.25	2622	330	83	1	2585	1	2576	0	3866	84.25	100	100	uncharacterized protein LOC113391920 isoform X1 [Vanessa tameamea] &gt;XP_026483835.1 uncharacterized protein LOC113391920 isoform X1 [Vanessa tameamea] &gt;XP_026483836.1 uncharacterized protein LOC113391920 isoform X1 [Vanessa tameamea] &gt;XP_026483837.1 uncharacterized protein LOC113391920 isoform X1 [Vanessa tameamea]
Heas00107	XP_026483842.1	84.55	2621	320	85	1	2585	1	2572	0	3866	84.55	100	100	uncharacterized protein LOC113391920 isoform X6 [Vanessa tameamea]
Heas00107	XP_026483846.1	84.32	2621	320	91	1	2585	1	2566	0	3853	84.32	100	100	uncharacterized protein LOC113391920 isoform X10 [Vanessa tameamea]
Heas00107	XP_026483843.1	84.02	2622	330	89	1	2585	1	2570	0	3852	84.02	100	100	uncharacterized protein LOC113391920 isoform X7 [Vanessa tameamea]
Heas00107	XP_026483847.1	83.1	2622	331	112	1	2585	1	2547	0	3839	83.1	100	100	uncharacterized protein LOC113391920 isoform X11 [Vanessa tameamea]
Heas00107	XP_026483851.1	84.27	2613	334	77	1	2585	1	2564	0	3838	84.27	100	100	uncharacterized protein LOC113391920 isoform X15 [Vanessa tameamea]
Heas00107	XP_026483844.1	83.97	2614	344	75	1	2585	1	2568	0	3837	83.97	100	100	uncharacterized protein LOC113391920 isoform X8 [Vanessa tameamea]
Heas00107	XP_026483840.1	83.88	2618	343	79	1	2585	1	2572	0	3833	83.88	100	100	uncharacterized protein LOC113391920 isoform X4 [Vanessa tameamea]
Heas00107	XP_047541699.1	83.91	2610	343	77	1	2585	1	2558	0	3824	83.91	100	100	uncharacterized protein LOC125074411 isoform X4 [Vanessa atalanta]
Heas00107	XP_047541700.1	84.17	2609	335	78	1	2585	1	2555	0	3824	84.17	100	100	uncharacterized protein LOC125074411 isoform X5 [Vanessa atalanta]
Heas00107	XP_047541698.1	83.94	2616	335	85	1	2585	1	2562	0	3817	83.94	100	100	uncharacterized protein LOC125074411 isoform X3 [Vanessa atalanta]
Heas00107	XP_047541694.1	83.68	2617	343	84	1	2585	1	2565	0	3817	83.68	100	100	uncharacterized protein LOC125074411 isoform X1 [Vanessa atalanta] &gt;XP_047541695.1 uncharacterized protein LOC125074411 isoform X1 [Vanessa atalanta] &gt;XP_047541696.1 uncharacterized protein LOC125074411 isoform X1 [Vanessa atalanta]
Heas00107	XP_045457539.1	80.1	2643	397	129	1	2585	1	2572	0	3685	80.1	100	100	bromodomain adjacent to zinc finger domain protein 2B-like [Melitaea cinxia]
Heas00108	XP_045455892.1	83.7	2608	375	50	1	2576	1	2590	0	3572	83.7	100	100	protein 4.1 homolog [Melitaea cinxia]
Heas00108	XP_047539963.1	83.45	2580	421	6	1	2576	1	2578	0	3536	83.45	100	100	protein 4.1 homolog isoform X1 [Vanessa atalanta]
Heas00108	XP_026485248.1	83.77	2582	411	8	1	2576	1	2580	0	3535	83.77	100	100	protein 4.1 homolog isoform X3 [Vanessa tameamea]
Heas00108	XP_026485246.1	83.45	2592	411	18	1	2576	1	2590	0	3531	83.45	100	100	protein 4.1 homolog isoform X1 [Vanessa tameamea]
Heas00108	XP_026485247.1	83.09	2590	416	22	1	2576	1	2582	0	3520	83.09	100	100	protein 4.1 homolog isoform X2 [Vanessa tameamea]
Heas00108	XP_047539964.1	82.25	2580	420	38	1	2576	1	2546	0	3461	82.25	100	100	protein 4.1 homolog isoform X2 [Vanessa atalanta]
[truncated: 276,964+ more rows]

## Sheet: S3
Table S3 The functional annotation from the Interproscan databases.
Heas05087	7a4a230f23d3168c003c7f14311b5e58	502	Coils	Coil	Coil	344	371	-	T	16-08-2022	-	-
Heas05087	7a4a230f23d3168c003c7f14311b5e58	502	MobiDBLite	mobidb-lite	consensus disorder prediction	115	220	-	T	16-08-2022	-	-
Heas05087	7a4a230f23d3168c003c7f14311b5e58	502	MobiDBLite	mobidb-lite	consensus disorder prediction	181	195	-	T	16-08-2022	-	-
Heas05087	7a4a230f23d3168c003c7f14311b5e58	502	Coils	Coil	Coil	236	270	-	T	16-08-2022	-	-
Heas05087	7a4a230f23d3168c003c7f14311b5e58	502	Coils	Coil	Coil	385	433	-	T	16-08-2022	-	-
Heas05087	7a4a230f23d3168c003c7f14311b5e58	502	MobiDBLite	mobidb-lite	consensus disorder prediction	1	21	-	T	16-08-2022	-	-		18-06-2022	-	-
Heas05087	7a4a230f23d3168c003c7f14311b5e58	502	MobiDBLite	mobidb-lite	consensus disorder prediction	1	32	-	T	16-08-2022	-	-
Heas05087	7a4a230f23d3168c003c7f14311b5e58	502	MobiDBLite	mobidb-lite	consensus disorder prediction	120	136	-	T	16-08-2022	-	-
Heas05087	7a4a230f23d3168c003c7f14311b5e58	502	MobiDBLite	mobidb-lite	consensus disorder prediction	141	180	-	T	16-08-2022	-	-
Heas05087	7a4a230f23d3168c003c7f14311b5e58	502	MobiDBLite	mobidb-lite	consensus disorder prediction	439	463	-	T	16-08-2022	-	-
Heas14816	b521037ed1cd2af7d200c7b979b88464	116	Pfam	PF15925	SOSS complex subunit C	17	113	2.1e-31	T	16-08-2022	IPR031821	SOSS complex subunit C	GO:0005634|GO:0006281|GO:0006974|GO:0070876
Heas14816	b521037ed1cd2af7d200c7b979b88464	116	PANTHER	PTHR31526	SOSS COMPLEX SUBUNIT C	1	115	2.6e-20	T	16-08-2022	IPR031821	SOSS complex subunit C	GO:0005634|GO:0006281|GO:0006974|GO:0070876
Heas14816	b521037ed1cd2af7d200c7b979b88464	116	PANTHER	PTHR31526:SF2	SOSS COMPLEX SUBUNIT C	1	115	2.6e-20	T	16-08-2022	-	-
Heas07692	7d8d539cc18559382a67dfe1bccc928d	365	MobiDBLite	mobidb-lite	consensus disorder prediction	327	345	-	T	16-08-2022	-	-
Heas07692	7d8d539cc18559382a67dfe1bccc928d	365	Coils	Coil	Coil	351	365	-	T	16-08-2022	-	-
Heas07692	7d8d539cc18559382a67dfe1bccc928d	365	PANTHER	PTHR12161	IST1 FAMILY MEMBER	10	364	2.4e-87	T	16-08-2022	IPR005061	Vacuolar protein sorting-associated protein Ist1	GO:0015031
Heas07692	7d8d539cc18559382a67dfe1bccc928d	365	MobiDBLite	mobidb-lite	consensus disorder prediction	291	352	-	T	16-08-2022	-	-
Heas07692	7d8d539cc18559382a67dfe1bccc928d	365	MobiDBLite	mobidb-lite	consensus disorder prediction	299	313	-	T	16-08-2022	-	-
Heas07692	7d8d539cc18559382a67dfe1bccc928d	365	Coils	Coil	Coil	8	42	-	T	16-08-2022	-	-
Heas07692	7d8d539cc18559382a67dfe1bccc928d	365	Pfam	PF03398	Regulator of Vps4 activity in the MVB pathway	12	176	3.2e-61	T	16-08-2022	IPR005061	Vacuolar protein sorting-associated protein Ist1	GO:0015031
Heas07692	7d8d539cc18559382a67dfe1bccc928d	365	Gene3D	G3DSA:1.20.1260.60	-	1	189	3.8e-72	T	16-08-2022	IPR042277	Vacuolar protein sorting-associated protein IST1-like	-
Heas07692	7d8d539cc18559382a67dfe1bccc928d	365	PANTHER	PTHR12161:SF56	IST1 HOMOLOG	10	364	2.4e-87	T	16-08-2022	-	-
Heas06405	2aaad0784a852b9c8e55d2f8c1b4784b	428	Gene3D	G3DSA:3.30.160.20	-	165	234	1.5e-15	T	16-08-2022	-	-
Heas06405	2aaad0784a852b9c8e55d2f8c1b4784b	428	ProSiteProfiles	PS50881	S5 double stranded RNA-binding domain profile.	190	236	13.4964	T	16-08-2022	IPR013810	Ribosomal protein S5, N-terminal	GO:0003723|GO:0003735|GO:0005840|GO:0006412
Heas06405	2aaad0784a852b9c8e55d2f8c1b4784b	428	Gene3D	G3DSA:3.30.230.10	-	239	329	1.6e-24	T	16-08-2022	IPR014721	Ribosomal protein S5 domain 2-type fold, subgroup	-
Heas06405	2aaad0784a852b9c8e55d2f8c1b4784b	428	PANTHER	PTHR13718:SF90	28S RIBOSOMAL PROTEIN S5, MITOCHONDRIAL	24	364	6.9e-78	T	16-08-2022	-	-
Heas06405	2aaad0784a852b9c8e55d2f8c1b4784b	428	ProSitePatterns	PS00585	Ribosomal protein S5 signature.	190	222	-	T	16-08-2022	IPR018192	Ribosomal protein S5, N-terminal, conserved site	-
Heas06405	2aaad0784a852b9c8e55d2f8c1b4784b	428	SUPERFAMILY	SSF54768	dsRNA-binding domain-like	167	238	1.36e-13	T	16-08-2022	-	-
Heas06405	2aaad0784a852b9c8e55d2f8c1b4784b	428	PANTHER	PTHR13718	RIBOSOMAL S SUBUNIT	24	364	6.9e-78	T	16-08-2022	IPR000851	Ribosomal protein S5	GO:0003735|GO:0005840|GO:0006412
Heas06405	2aaad0784a852b9c8e55d2f8c1b4784b	428	SUPERFAMILY	SSF54211	Ribosomal protein S5 domain 2-like	242	320	1.47e-20	T	16-08-2022	IPR020568	Ribosomal protein S5 domain 2-type fold	-
Heas06405	2aaad0784a852b9c8e55d2f8c1b4784b	428	Pfam	PF00333	Ribosomal protein S5, N-terminal domain	172	235	8.7e-17	T	16-08-2022	IPR013810	Ribosomal protein S5, N-terminal	GO:0003723|GO:0003735|GO:0005840|GO:0006412
Heas06405	2aaad0784a852b9c8e55d2f8c1b4784b	428	Pfam	PF03719	Ribosomal protein S5, C-terminal domain	251	319	1.9e-23	T	16-08-2022	IPR005324	Ribosomal protein S5, C-terminal	GO:0003735|GO:0005840|GO:0006412
Heas10076	61fad72f3b48cd38d2dd4f788eb68796	272	TMHMM	TMhelix	Region of a membrane-bound protein predicted to be embedded in the membrane.	186	208	-	T	16-08-2022	-	-
Heas10076	61fad72f3b48cd38d2dd4f788eb68796	272	PANTHER	PTHR46593	TRANSMEMBRANE PROTEIN 64	20	262	5.2e-86	T	16-08-2022	-	-
Heas10076	61fad72f3b48cd38d2dd4f788eb68796	272	TMHMM	TMhelix	Region of a membrane-bound protein predicted to be embedded in the membrane.	152	174	-	T	16-08-2022	-	-
Heas10076	61fad72f3b48cd38d2dd4f788eb68796	272	TMHMM	TMhelix	Region of a membrane-bound protein predicted to be embedded in the membrane.	33	55	-	T	16-08-2022	-	-
Heas10076	61fad72f3b48cd38d2dd4f788eb68796	272	Pfam	PF09335	SNARE associated Golgi protein	93	209	7.8e-11	T	16-08-2022	IPR032816	SNARE associated Golgi protein	-
Heas10076	61fad72f3b48cd38d2dd4f788eb68796	272	TMHMM	TMhelix	Region of a membrane-bound protein predicted to be embedded in the membrane.	104	126	-	T	16-08-2022	-	-
Heas10076	61fad72f3b48cd38d2dd4f788eb68796	272	TMHMM	TMhelix	Region of a membrane-bound protein predicted to be embedded in the membrane.	223	245	-	T	16-08-2022	-	-
Heas10076	61fad72f3b48cd38d2dd4f788eb68796	272	TMHMM	TMhelix	Region of a membrane-bound protein predicted to be embedded in the membrane.	75	97	-	T	16-08-2022	-	-
Heas10191	9fdc9f6b51c1a5c2cfd464f26d4fa0b9	268	CDD	cd19374	UDG-F3_SMUG1-like	27	260	6.22448e-122	T	16-08-2022	IPR039134	Single-strand selective monofunctional uracil DNA glycosylase	GO:0006284|GO:0017065
Heas10191	9fdc9f6b51c1a5c2cfd464f26d4fa0b9	268	SUPERFAMILY	SSF52141	Uracil-DNA glycosylase-like	25	264	9.59e-52	T	16-08-2022	IPR036895	Uracil-DNA glycosylase-like domain superfamily	-
Heas10191	9fdc9f6b51c1a5c2cfd464f26d4fa0b9	268	Gene3D	G3DSA:3.40.470.10	-	23	268	3.6e-89	T	16-08-2022	IPR036895	Uracil-DNA glycosylase-like domain superfamily	-
Heas10191	9fdc9f6b51c1a5c2cfd464f26d4fa0b9	268	PANTHER	PTHR13235	SINGLE-STRAND SELECTIVE MONOFUNCTIONAL URACIL DNA GLYCOSYLASE	21	266	6.2e-63	T	16-08-2022	IPR039134	Single-strand selective monofunctional uracil DNA glycosylase	GO:0006284|GO:0017065
Heas13945	cef12ed22db127fae2f72a124b4d99ba	138	Pfam	PF08661	Replication factor A protein 3	19	116	1.1e-12	T	16-08-2022	IPR013970	Replication factor A protein 3	GO:0003677|GO:0005634|GO:0006260|GO:0006281|GO:0006310
Heas13945	cef12ed22db127fae2f72a124b4d99ba	138	Gene3D	G3DSA:2.40.50.140	-	14	129	7.6e-22	T	16-08-2022	IPR012340	Nucleic acid-binding, OB-fold	-
Heas13945	cef12ed22db127fae2f72a124b4d99ba	138	CDD	cd04479	RPA3	20	122	6.83068e-24	T	16-08-2022	-	-
Heas13945	cef12ed22db127fae2f72a124b4d99ba	138	SUPERFAMILY	SSF50249	Nucleic acid-binding proteins	19	124	3.08e-14	T	16-08-2022	IPR012340	Nucleic acid-binding, OB-fold	-
Heas15969	c1c48841186474df5941ce06a621f9f7	72	Pfam	PF09803	Pet100	1	68	8e-29	T	16-08-2022	IPR018625	Protein Pet100	GO:0005739|GO:0033617
Heas15969	c1c48841186474df5941ce06a621f9f7	72	PANTHER	PTHR33968	PROTEIN PET100 HOMOLOG, MITOCHONDRIAL	1	66	1.4e-17	T	16-08-2022	IPR018625	Protein Pet100	GO:0005739|GO:0033617
Heas07015	6b24d8c37a97aba1f3c16f8c2176fda9	398	MobiDBLite	mobidb-lite	consensus disorder prediction	261	339	-	T	16-08-2022	-	-
Heas04113	09a1bcc1c626b35f411e42de80a170f8	570	TMHMM	TMhelix	Region of a membrane-bound protein predicted to be embedded in the membrane.	189	208	-	T	16-08-2022	-	-
Heas04113	09a1bcc1c626b35f411e42de80a170f8	570	TMHMM	TMhelix	Region of a membrane-bound protein predicted to be embedded in the membrane.	103	125	-	T	16-08-2022	-	-
Heas04113	09a1bcc1c626b35f411e42de80a170f8	570	PANTHER	PTHR11003	POTASSIUM CHANNEL, SUBFAMILY K	1	283	1.1e-129	T	16-08-2022	IPR003280	Two pore domain potassium channel	GO:0005267|GO:0016020|GO:0071805
Heas04113	09a1bcc1c626b35f411e42de80a170f8	570	SUPERFAMILY	SSF81324	Voltage-gated potassium channels	160	259	6.28e-22	T	16-08-2022	-	-
Heas04113	09a1bcc1c626b35f411e42de80a170f8	570	TMHMM	TMhelix	Region of a membrane-bound protein predicted to be embedded in the membrane.	7	29	-	T	16-08-2022	-	-
Heas04113	09a1bcc1c626b35f411e42de80a170f8	570	PRINTS	PR01095	TASK K+ channel signature	11	33	3.1e-25	T	16-08-2022	IPR003092	Two pore domain potassium channel, TASK family	GO:0005267|GO:0016020|GO:0071805
Heas04113	09a1bcc1c626b35f411e42de80a170f8	570	PRINTS	PR01095	TASK K+ channel signature	223	237	3.1e-25	T	16-08-2022	IPR003092	Two pore domain potassium channel, TASK family	GO:0005267|GO:0016020|GO:0071805
Heas04113	09a1bcc1c626b35f411e42de80a170f8	570	PRINTS	PR01095	TASK K+ channel signature	122	138	3.1e-25	T	16-08-2022	IPR003092	Two pore domain potassium channel, TASK family	GO:0005267|GO:0016020|GO:0071805
Heas04113	09a1bcc1c626b35f411e42de80a170f8	570	SUPERFAMILY	SSF81324	Voltage-gated potassium channels	8	140	1.44e-22	T	16-08-2022	-	-
Heas04113	09a1bcc1c626b35f411e42de80a170f8	570	Pfam	PF07885	Ion channel	169	246	1.5e-16	T	16-08-2022	IPR013099	Potassium channel domain	-
Heas04113	09a1bcc1c626b35f411e42de80a170f8	570	Pfam	PF07885	Ion channel	75	132	2.2e-17	T	16-08-2022	IPR013099	Potassium channel domain	-
Heas04113	09a1bcc1c626b35f411e42de80a170f8	570	Gene3D	G3DSA:1.10.287.70	-	1	276	1.7e-70	T	16-08-2022	-	-
Heas04113	09a1bcc1c626b35f411e42de80a170f8	570	PANTHER	PTHR11003:SF253	IP11374P	1	283	1.1e-129	T	16-08-2022	-	-
Heas04113	09a1bcc1c626b35f411e42de80a170f8	570	TMHMM	TMhelix	Region of a membrane-bound protein predicted to be embedded in the membrane.	157	179	-	T	16-08-2022	-	-
Heas04113	09a1bcc1c626b35f411e42de80a170f8	570	TMHMM	TMhelix	Region of a membrane-bound protein predicted to be embedded in the membrane.	221	243	-	T	16-08-2022	-	-
Heas04113	09a1bcc1c626b35f411e42de80a170f8	570	PRINTS	PR01333	Two pore domain K+ channel signature	198	207	5.6e-16	T	16-08-2022	IPR003280	Two pore domain potassium channel	GO:0005267|GO:0016020|GO:0071805
Heas04113	09a1bcc1c626b35f411e42de80a170f8	570	PRINTS	PR01333	Two pore domain K+ channel signature	89	117	5.6e-16	T	16-08-2022	IPR003280	Two pore domain potassium channel	GO:0005267|GO:0016020|GO:0071805
Heas06341	d28c063560909dcbc75805b1155bf499	431	MobiDBLite	mobidb-lite	consensus disorder prediction	284	349	-	T	16-08-2022	-	-
Heas06341	d28c063560909dcbc75805b1155bf499	431	MobiDBLite	mobidb-lite	consensus disorder prediction	16	47	-	T	16-08-2022	-	-
Heas06341	d28c063560909dcbc75805b1155bf499	431	MobiDBLite	mobidb-lite	consensus disorder prediction	159	173	-	T	16-08-2022	-	-
Heas06341	d28c063560909dcbc75805b1155bf499	431	MobiDBLite	mobidb-lite	consensus disorder prediction	132	173	-	T	16-08-2022	-	-
Heas06341	d28c063560909dcbc75805b1155bf499	431	MobiDBLite	mobidb-lite	consensus disorder prediction	284	342	-	T	16-08-2022	-	-
Heas08645	8442c65102c06dcff6359d71e327b479	326	MobiDBLite	mobidb-lite	consensus disorder prediction	1	25	-	T	16-08-2022	-	-
Heas02913	6fdd8abc32670cf1ac6a579b32d50830	701	ProSitePatterns	PS00028	Zinc finger C2H2 type domain signature.	235	256	-	T	16-08-2022	IPR013087	Zinc finger C2H2-type	-
Heas02913	6fdd8abc32670cf1ac6a579b32d50830	701	ProSitePatterns	PS00028	Zinc finger C2H2 type domain signature.	571	592	-	T	16-08-2022	IPR013087	Zinc finger C2H2-type	-
Heas02913	6fdd8abc32670cf1ac6a579b32d50830	701	ProSiteProfiles	PS50157	Zinc finger C2H2 type domain profile.	598	626	10.8034	T	16-08-2022	IPR013087	Zinc finger C2H2-type	-
Heas02913	6fdd8abc32670cf1ac6a579b32d50830	701	Gene3D	G3DSA:3.30.160.60	Classic Zinc Finger	569	621	7.5e-10	T	16-08-2022	-	-
Heas02913	6fdd8abc32670cf1ac6a579b32d50830	701	SUPERFAMILY	SSF57667	beta-beta-alpha zinc fingers	567	617	2.49e-07	T	16-08-2022	IPR036236	Zinc finger C2H2 superfamily	-
Heas02913	6fdd8abc32670cf1ac6a579b32d50830	701	Gene3D	G3DSA:3.30.160.60	Classic Zinc Finger	656	694	1.8e-08	T	16-08-2022	-	-
Heas02913	6fdd8abc32670cf1ac6a579b32d50830	701	PANTHER	PTHR24409:SF320	AZ2-RELATED	101	566	2.2e-44	T	16-08-2022	-	-
Heas02913	6fdd8abc32670cf1ac6a579b32d50830	701	PANTHER	PTHR24409:SF320	AZ2-RELATED	543	683	2.2e-44	T	16-08-2022	-	-
Heas02913	6fdd8abc32670cf1ac6a579b32d50830	701	ProSitePatterns	PS00028	Zinc finger C2H2 type domain signature.	634	654	-	T	16-08-2022	IPR013087	Zinc finger C2H2-type	-
Heas02913	6fdd8abc32670cf1ac6a579b32d50830	701	ProSiteProfiles	PS50157	Zinc finger C2H2 type domain profile.	520	548	10.1591	T	16-08-2022	IPR013087	Zinc finger C2H2-type	-
Heas02913	6fdd8abc32670cf1ac6a579b32d50830	701	ProSiteProfiles	PS50157	Zinc finger C2H2 type domain profile.	660	683	10.4916	T	16-08-2022	IPR013087	Zinc finger C2H2-type	-
Heas02913	6fdd8abc32670cf1ac6a579b32d50830	701	ProSitePatterns	PS00028	Zinc finger C2H2 type domain signature.	662	683	-	T	16-08-2022	IPR013087	Zinc finger C2H2-type	-
Heas02913	6fdd8abc32670cf1ac6a579b32d50830	701	SUPERFAMILY	SSF57667	beta-beta-alpha zinc fingers	518	568	1.54e-08	T	16-08-2022	IPR036236	Zinc finger C2H2 superfamily	-
Heas02913	6fdd8abc32670cf1ac6a579b32d50830	701	PANTHER	PTHR24409	ZINC FINGER PROTEIN 142	543	683	2.2e-44	T	16-08-2022	-	-
Heas02913	6fdd8abc32670cf1ac6a579b32d50830	701	Pfam	PF13912	C2H2-type zinc finger	661	683	0.0072	T	16-08-2022	-	-
Heas02913	6fdd8abc32670cf1ac6a579b32d50830	701	Pfam	PF13912	C2H2-type zinc finger	568	594	3.5e-05	T	16-08-2022	-	-
Heas02913	6fdd8abc32670cf1ac6a579b32d50830	701	ProSitePatterns	PS00028	Zinc finger C2H2 type domain signature.	600	621	-	T	16-08-2022	IPR013087	Zinc finger C2H2-type	-
Heas02913	6fdd8abc32670cf1ac6a579b32d50830	701	ProSiteProfiles	PS50157	Zinc finger C2H2 type domain profile.	632	659	14.2118	T	16-08-2022	IPR013087	Zinc finger C2H2-type	-
Heas02913	6fdd8abc32670cf1ac6a579b32d50830	701	PANTHER	PTHR24409	ZINC FINGER PROTEIN 142	101	566	2.2e-44	T	16-08-2022	-	-
Heas02913	6fdd8abc32670cf1ac6a579b32d50830	701	ProSitePatterns	PS00028	Zinc finger C2H2 type domain signature.	457	478	-	T	16-08-2022	IPR013087	Zinc finger C2H2-type	-
Heas02913	6fdd8abc32670cf1ac6a579b32d50830	701	SUPERFAMILY	SSF57667	beta-beta-alpha zinc fingers	633	680	1.34e-13	T	16-08-2022	IPR036236	Zinc finger C2H2 superfamily	-
Heas02913	6fdd8abc32670cf1ac6a579b32d50830	701	ProSitePatterns	PS00028	Zinc finger C2H2 type domain signature.	402	423	-	T	16-08-2022	IPR013087	Zinc finger C2H2-type	-
Heas02913	6fdd8abc32670cf1ac6a579b32d50830	701	Gene3D	G3DSA:3.30.160.60	Classic Zinc Finger	508	568	3.2e-09	T	16-08-2022	-	-
Heas02913	6fdd8abc32670cf1ac6a579b32d50830	701	ProSiteProfiles	PS50157	Zinc finger C2H2 type domain profile.	569	597	10.4916	T	16-08-2022	IPR013087	Zinc finger C2H2-type	-
Heas02913	6fdd8abc32670cf1ac6a579b32d50830	701	Gene3D	G3DSA:3.30.160.60	Classic Zinc Finger	633	655	1.7e-08	T	16-08-2022	-	-
Heas02913	6fdd8abc32670cf1ac6a579b32d50830	701	SMART	SM00355	c2h2final6	455	478	6.8	T	16-08-2022	IPR013087	Zinc finger C2H2-type	-
Heas02913	6fdd8abc32670cf1ac6a579b32d50830	701	SMART	SM00355	c2h2final6	598	621	0.025	T	16-08-2022	IPR013087	Zinc finger C2H2-type	-
Heas02913	6fdd8abc32670cf1ac6a579b32d50830	701	SMART	SM00355	c2h2final6	430	451	210	T	16-08-2022	IPR013087	Zinc finger C2H2-type	-
Heas02913	6fdd8abc32670cf1ac6a579b32d50830	701	SMART	SM00355	c2h2final6	520	543	0.027	T	16-08-2022	IPR013087	Zinc finger C2H2-type	-
Heas02913	6fdd8abc32670cf1ac6a579b32d50830	701	SMART	SM00355	c2h2final6	548	568	8.8	T	16-08-2022	IPR013087	Zinc finger C2H2-type	-
Heas02913	6fdd8abc32670cf1ac6a579b32d50830	701	SMART	SM00355	c2h2final6	632	654	0.08	T	16-08-2022	IPR013087	Zinc finger C2H2-type	-
Heas02913	6fdd8abc32670cf1ac6a579b32d50830	701	SMART	SM00355	c2h2final6	233	256	0.6	T	16-08-2022	IPR013087	Zinc finger C2H2-type	-
Heas02913	6fdd8abc32670cf1ac6a579b32d50830	701	SMART	SM00355	c2h2final6	569	592	0.0027	T	16-08-2022	IPR013087	Zinc finger C2H2-type	-
Heas02913	6fdd8abc32670cf1ac6a579b32d50830	701	SMART	SM00355	c2h2final6	400	423	0.65	T	16-08-2022	IPR013087	Zinc finger C2H2-type	-
Heas02913	6fdd8abc32670cf1ac6a579b32d50830	701	SMART	SM00355	c2h2final6	660	683	0.051	T	16-08-2022	IPR013087	Zinc finger C2H2-type	-
Heas02913	6fdd8abc32670cf1ac6a579b32d50830	701	ProSiteProfiles	PS50157	Zinc finger C2H2 type domain profile.	548	568	10.2007	T	16-08-2022	IPR013087	Zinc finger C2H2-type	-
Heas09843	006adf4d9b8a32fcac7022e2afa3e2e2	281	Gene3D	G3DSA:2.60.40.10	Immunoglobulins	95	187	5.1e-31	T	16-08-2022	IPR013783	Immunoglobulin-like fold	-
Heas09843	006adf4d9b8a32fcac7022e2afa3e2e2	281	CDD	cd02859	E_set_AMPKbeta_like_N	96	172	8.11451e-32	T	16-08-2022	-	-
Heas09843	006adf4d9b8a32fcac7022e2afa3e2e2	281	PANTHER	PTHR10343	5'-AMP-ACTIVATED PROTEIN KINASE , BETA SUBUNIT	83	281	2.8e-84	T	16-08-2022	-	-
Heas09843	006adf4d9b8a32fcac7022e2afa3e2e2	281	PANTHER	PTHR10343:SF83	5'-AMP-ACTIVATED PROTEIN KINASE SUBUNIT BETA-2	83	281	2.8e-84	T	16-08-2022	IPR039160	5'-AMP-activated protein kinase subunit beta	GO:0050790
Heas09843	006adf4d9b8a32fcac7022e2afa3e2e2	281	SUPERFAMILY	SSF81296	E set domains	94	172	5.88e-25	T	16-08-2022	IPR014756	Immunoglobulin E-set	-
Heas09843	006adf4d9b8a32fcac7022e2afa3e2e2	281	SMART	SM01010	AMPKBI_2	191	281	9e-50	T	16-08-2022	IPR006828	Association with the SNF1 complex (ASC) domain	GO:0005515
Heas09843	006adf4d9b8a32fcac7022e2afa3e2e2	281	MobiDBLite	mobidb-lite	consensus disorder prediction	33	56	-	T	16-08-2022	-	-
Heas09843	006adf4d9b8a32fcac7022e2afa3e2e2	281	Pfam	PF16561	Glycogen recognition site of AMP-activated protein kinase	96	177	4e-32	T	16-08-2022	IPR032640	AMP-activated protein kinase, glycogen-binding domain	-
Heas09843	006adf4d9b8a32fcac7022e2afa3e2e2	281	MobiDBLite	mobidb-lite	consensus disorder prediction	1	69	-	T	16-08-2022	-	-
Heas09843	006adf4d9b8a32fcac7022e2afa3e2e2	281	Pfam	PF04739	5'-AMP-activated protein kinase beta subunit, interaction domain	213	280	6.6e-26	T	16-08-2022	IPR006828	Association with the SNF1 complex (ASC) domain	GO:0005515
Heas09843	006adf4d9b8a32fcac7022e2afa3e2e2	281	SUPERFAMILY	SSF160219	AMPKBI-like	190	281	1.44e-33	T	16-08-2022	IPR037256	ASC domain superfamily	-
Heas09843	006adf4d9b8a32fcac7022e2afa3e2e2	281	Gene3D	G3DSA:6.20.250.60	-	188	281	1.4e-35	T	16-08-2022	-	-
Heas01931	b27f7750c84e70528eb98086676cb0cd	869	PANTHER	PTHR12756:SF42	CYTOSOLIC CARBOXYPEPTIDASE NNA1	258	397	1.1e-178	T	16-08-2022	-	-
Heas01931	b27f7750c84e70528eb98086676cb0cd	869	PANTHER	PTHR12756:SF42	CYTOSOLIC CARBOXYPEPTIDASE NNA1	71	256	1.1e-178	T	16-08-2022	-	-
Heas01931	b27f7750c84e70528eb98086676cb0cd	869	Gene3D	G3DSA:2.60.40.3120	-	193	260	4e-19	T	16-08-2022	-	-
Heas01931	b27f7750c84e70528eb98086676cb0cd	869	MobiDBLite	mobidb-lite	consensus disorder prediction	582	636	-	T	16-08-2022	-	-
Heas01931	b27f7750c84e70528eb98086676cb0cd	869	Pfam	PF00246	Zinc carboxypeptidase	310	412	1.1e-14	T	16-08-2022	IPR000834	Peptidase M14, carboxypeptidase A	GO:0004181|GO:0006508|GO:0008270
Heas01931	b27f7750c84e70528eb98086676cb0cd	869	PANTHER	PTHR12756	CYTOSOLIC CARBOXYPEPTIDASE	258	397	1.1e-178	T	16-08-2022	-	-
Heas01931	b27f7750c84e70528eb98086676cb0cd	869	PANTHER	PTHR12756	CYTOSOLIC CARBOXYPEPTIDASE	71	256	1.1e-178	T	16-08-2022	-	-
Heas01931	b27f7750c84e70528eb98086676cb0cd	869	Gene3D	G3DSA:3.40.630.10	Zn peptidases	290	400	1.9e-29	T	16-08-2022	-	-
Heas01931	b27f7750c84e70528eb98086676cb0cd	869	SUPERFAMILY	SSF53187	Zn-dependent exopeptidases	279	406	1.89e-30	T	16-08-2022	-	-
Heas01931	b27f7750c84e70528eb98086676cb0cd	869	MobiDBLite	mobidb-lite	consensus disorder prediction	582	596	-	T	16-08-2022	-	-
Heas01931	b27f7750c84e70528eb98086676cb0cd	869	Coils	Coil	Coil	714	741	-	T	16-08-2022	-	-
Heas01931	b27f7750c84e70528eb98086676cb0cd	869	MobiDBLite	mobidb-lite	consensus disorder prediction	495	516	-	T	16-08-2022	-	-
Heas01931	b27f7750c84e70528eb98086676cb0cd	869	Pfam	PF18027	Cytosolic carboxypeptidase N-terminal domain	205	253	3.3e-10	T	16-08-2022	IPR040626	Cytosolic carboxypeptidase, N-terminal	-
Heas01931	b27f7750c84e70528eb98086676cb0cd	869	Coils	Coil	Coil	844	864	-	T	16-08-2022	-	-
Heas01931	b27f7750c84e70528eb98086676cb0cd	869	PANTHER	PTHR12756:SF42	CYTOSOLIC CARBOXYPEPTIDASE NNA1	398	742	1.1e-178	T	16-08-2022	-	-
Heas01931	b27f7750c84e70528eb98086676cb0cd	869	PANTHER	PTHR12756	CYTOSOLIC CARBOXYPEPTIDASE	398	742	1.1e-178	T	16-08-2022	-	-
Heas01931	b27f7750c84e70528eb98086676cb0cd	869	MobiDBLite	mobidb-lite	consensus disorder prediction	847	869	-	T	16-08-2022	-	-
Heas01931	b27f7750c84e70528eb98086676cb0cd	869	Gene3D	G3DSA:3.40.630.10	Zn peptidases	401	470	8.5e-11	T	16-08-2022	-	-
Heas11256	0e3a3e2eaeda21d3f46ded2efd887631	233	ProSiteProfiles	PS50888	Myc-type, basic helix-loop-helix (bHLH) domain profile.	150	203	13.4397	T	16-08-2022	IPR011598	Myc-type, basic helix-loop-helix (bHLH) domain	GO:0046983
Heas11256	0e3a3e2eaeda21d3f46ded2efd887631	233	Gene3D	G3DSA:4.10.280.10	-	146	214	9.4e-19	T	16-08-2022	IPR036638	Helix-loop-helix DNA-binding domain superfamily	GO:0046983
Heas11256	0e3a3e2eaeda21d3f46ded2efd887631	233	PANTHER	PTHR20937:SF3	IP14615P	61	209	7.4e-34	T	16-08-2022	-	-
Heas11256	0e3a3e2eaeda21d3f46ded2efd887631	233	PANTHER	PTHR20937	IP14615P	61	209	7.4e-34	T	16-08-2022	IPR040259	Mesogenin/MesP	GO:0003700
Heas11256	0e3a3e2eaeda21d3f46ded2efd887631	233	Coils	Coil	Coil	130	150	-	T	16-08-2022	-	-
Heas11256	0e3a3e2eaeda21d3f46ded2efd887631	233	CDD	cd11390	bHLH_TS	152	207	9.29978e-19	T	16-08-2022	-	-
Heas11256	0e3a3e2eaeda21d3f46ded2efd887631	233	Pfam	PF00010	Helix-loop-helix DNA-binding domain	152	204	4.9e-14	T	16-08-2022	IPR011598	Myc-type, basic helix-loop-helix (bHLH) domain	GO:0046983
Heas11256	0e3a3e2eaeda21d3f46ded2efd887631	233	SMART	SM00353	finulus	156	209	1.2e-08	T	16-08-2022	IPR011598	Myc-type, basic helix-loop-helix (bHLH) domain	GO:0046983
Heas11256	0e3a3e2eaeda21d3f46ded2efd887631	233	SUPERFAMILY	SSF47459	HLH, helix-loop-helix DNA-binding domain	148	214	3.27e-14	T	16-08-2022	IPR036638	Helix-loop-helix DNA-binding domain superfamily	GO:0046983
Heas14204	b1f5c5452429bc0a7bd1576813349095	131	Coils	Coil	Coil	130	131	-	T	16-08-2022	-	-
Heas14988	38b48aca840fbf2728aae5fd80e68e99	111	Pfam	PF07647	SAM domain (Sterile alpha motif)	24	89	6.1e-13	T	16-08-2022	IPR001660	Sterile alpha motif domain	GO:0005515
Heas14988	38b48aca840fbf2728aae5fd80e68e99	111	CDD	cd09510	SAM_aveugle-like	20	94	6.08486e-38	T	16-08-2022	IPR039144	Aveugle-like, SAM domain	-
Heas14988	38b48aca840fbf2728aae5fd80e68e99	111	SMART	SM00454	SAM_4	22	91	1.9e-07	T	16-08-2022	IPR001660	Sterile alpha motif domain	GO:0005515
Heas14988	38b48aca840fbf2728aae5fd80e68e99	111	ProSiteProfiles	PS50105	SAM domain profile.	25	91	14.2718	T	16-08-2022	IPR001660	Sterile alpha motif domain	GO:0005515
Heas14988	38b48aca840fbf2728aae5fd80e68e99	111	PANTHER	PTHR20843	STERILE ALPHA MOTIF DOMAIN CONTAINING PROTEIN 10	10	102	4.1e-30	T	16-08-2022	-	-
Heas14988	38b48aca840fbf2728aae5fd80e68e99	111	SUPERFAMILY	SSF47769	SAM/Pointed domain	17	91	3.29e-17	T	16-08-2022	IPR013761	Sterile alpha motif/pointed domain superfamily	-
Heas14988	38b48aca840fbf2728aae5fd80e68e99	111	Gene3D	G3DSA:1.10.150.50	-	20	98	2.7e-25	T	16-08-2022	IPR013761	Sterile alpha motif/pointed domain superfamily	-
Heas09056	c01d507b58fb9f881c84c9e8998c0694	311	Gene3D	G3DSA:2.40.10.10	-	39	284	8.4e-64	T	16-08-2022	IPR043504	Peptidase S1, PA clan, chymotrypsin-like fold	-
Heas09056	c01d507b58fb9f881c84c9e8998c0694	311	SUPERFAMILY	SSF50494	Trypsin-like serine proteases	39	283	3.57e-71	T	16-08-2022	IPR009003	Peptidase S1, PA clan	-
Heas09056	c01d507b58fb9f881c84c9e8998c0694	311	CDD	cd00190	Tryp_SPc	46	281	2.5361e-75	T	16-08-2022	IPR001254	Serine proteases, trypsin domain	GO:0004252|GO:0006508
Heas09056	c01d507b58fb9f881c84c9e8998c0694	311	ProSiteProfiles	PS50240	Serine proteases, trypsin domain profile.	46	283	30.8747	T	16-08-2022	IPR001254	Serine proteases, trypsin domain	GO:0004252|GO:0006508
Heas09056	c01d507b58fb9f881c84c9e8998c0694	311	PANTHER	PTHR24276	POLYSERASE-RELATED	35	283	8.8e-64	T	16-08-2022	-	-
Heas09056	c01d507b58fb9f881c84c9e8998c0694	311	SMART	SM00020	trypsin_2	45	278	6.4e-77	T	16-08-2022	IPR001254	Serine proteases, trypsin domain	GO:0004252|GO:0006508
Heas09056	c01d507b58fb9f881c84c9e8998c0694	311	Pfam	PF00089	Trypsin	46	278	3e-50	T	16-08-2022	IPR001254	Serine proteases, trypsin domain	GO:0004252|GO:0006508
Heas09056	c01d507b58fb9f881c84c9e8998c0694	311	ProSitePatterns	PS00135	Serine proteases, trypsin family, serine active site.	233	244	-	T	16-08-2022	IPR033116	Serine proteases, trypsin family, serine active site	-
Heas09056	c01d507b58fb9f881c84c9e8998c0694	311	PRINTS	PR00722	Chymotrypsin serine protease family (S1) signature	72	87	5.6e-14	T	16-08-2022	IPR001314	Peptidase S1A, chymotrypsin family	GO:0004252|GO:0006508
Heas09056	c01d507b58fb9f881c84c9e8998c0694	311	PRINTS	PR00722	Chymotrypsin serine protease family (S1) signature	232	244	5.6e-14	T	16-08-2022	IPR001314	Peptidase S1A, chymotrypsin family	GO:0004252|GO:0006508
Heas09056	c01d507b58fb9f881c84c9e8998c0694	311	PRINTS	PR00722	Chymotrypsin serine protease family (S1) signature	132	146	5.6e-14	T	16-08-2022	IPR001314	Peptidase S1A, chymotrypsin family	GO:0004252|GO:0006508
Heas09056	c01d507b58fb9f881c84c9e8998c0694	311	PANTHER	PTHR24276:SF83	GH13245P2-RELATED	35	283	8.8e-64	T	16-08-2022	-	-
Heas09056	c01d507b58fb9f881c84c9e8998c0694	311	ProSitePatterns	PS00134	Serine proteases, trypsin family, histidine active site.	82	87	-	T	16-08-2022	IPR018114	Serine proteases, trypsin family, histidine active site	GO:0004252|GO:0006508
Heas08402	1d9ddc17738e5c686782baf9fd7754fb	336	ProSiteProfiles	PS50294	Trp-Asp (WD) repeats circular profile.	10	42	10.1265	T	16-08-2022	-	-
Heas08402	1d9ddc17738e5c686782baf9fd7754fb	336	ProSiteProfiles	PS50082	Trp-Asp (WD) repeats profile.	299	336	14.4184	T	16-08-2022	IPR001680	WD40 repeat	GO:0005515
Heas08402	1d9ddc17738e5c686782baf9fd7754fb	336	ProSiteProfiles	PS50294	Trp-Asp (WD) repeats circular profile.	55	92	11.7874	T	16-08-2022	-	-
Heas08402	1d9ddc17738e5c686782baf9fd7754fb	336	ProSiteProfiles	PS50082	Trp-Asp (WD) repeats profile.	190	222	13.4493	T	16-08-2022	IPR001680	WD40 repeat	GO:0005515
Heas08402	1d9ddc17738e5c686782baf9fd7754fb	336	ProSiteProfiles	PS50294	Trp-Asp (WD) repeats circular profile.	99	132	12.1038	T	16-08-2022	-	-
Heas08402	1d9ddc17738e5c686782baf9fd7754fb	336	SUPERFAMILY	SSF50978	WD40 repeat-like	3	332	1.83e-73	T	16-08-2022	IPR036322	WD40-repeat-containing domain superfamily	GO:0005515
Heas08402	1d9ddc17738e5c686782baf9fd7754fb	336	Gene3D	G3DSA:2.130.10.10	-	2	336	5.5e-130	T	16-08-2022	IPR015943	WD40/YVTN repeat-like-containing domain superfamily	GO:0005515
Heas08402	1d9ddc17738e5c686782baf9fd7754fb	336	CDD	cd00200	WD40	6	332	6.11911e-73	T	16-08-2022	-	-
Heas08402	1d9ddc17738e5c686782baf9fd7754fb	336	ProSiteProfiles	PS50082	Trp-Asp (WD) repeats profile.	55	96	14.3181	T	16-08-2022	IPR001680	WD40 repeat	GO:0005515
Heas08402	1d9ddc17738e5c686782baf9fd7754fb	336	ProSiteProfiles	PS50082	Trp-Asp (WD) repeats profile.	10	42	12.1459	T	16-08-2022	IPR001680	WD40 repeat	GO:0005515
Heas08402	1d9ddc17738e5c686782baf9fd7754fb	336	PANTHER	PTHR19920	WD40 PROTEIN CIAO1	4	335	1.2e-122	T	16-08-2022	IPR028608	Probable cytosolic iron-sulfur protein assembly protein, CIAO1/Cia1	GO:0016226|GO:0097361
Heas08402	1d9ddc17738e5c686782baf9fd7754fb	336	ProSiteProfiles	PS50294	Trp-Asp (WD) repeats circular profile.	144	175	9.49378	T	16-08-2022	-	-
Heas08402	1d9ddc17738e5c686782baf9fd7754fb	336	ProSiteProfiles	PS50294	Trp-Asp (WD) repeats circular profile.	299	336	13.2374	T	16-08-2022	-	-
Heas08402	1d9ddc17738e5c686782baf9fd7754fb	336	Hamap	MF_03037	Probable cytosolic iron-sulfur protein assembly protein CIAO1 [CIAO1].	2	335	28.8042	T	16-08-2022	IPR028608	Probable cytosolic iron-sulfur protein assembly protein, CIAO1/Cia1	GO:0016226|GO:0097361
Heas08402	1d9ddc17738e5c686782baf9fd7754fb	336	Pfam	PF00400	WD domain, G-beta repeat	56	87	2.5e-05	T	16-08-2022	IPR001680	WD40 repeat	GO:0005515
Heas08402	1d9ddc17738e5c686782baf9fd7754fb	336	Pfam	PF00400	WD domain, G-beta repeat	184	221	5e-08	T	16-08-2022	IPR001680	WD40 repeat	GO:0005515
Heas08402	1d9ddc17738e5c686782baf9fd7754fb	336	Pfam	PF00400	WD domain, G-beta repeat	140	175	0.00027	T	16-08-2022	IPR001680	WD40 repeat	GO:0005515
Heas08402	1d9ddc17738e5c686782baf9fd7754fb	336	Pfam	PF00400	WD domain, G-beta repeat	5	42	7.5e-07	T	16-08-2022	IPR001680	WD40 repeat	GO:0005515
Heas08402	1d9ddc17738e5c686782baf9fd7754fb	336	Pfam	PF00400	WD domain, G-beta repeat	94	130	4.7e-08	T	16-08-2022	IPR001680	WD40 repeat	GO:0005515
Heas08402	1d9ddc17738e5c686782baf9fd7754fb	336	Pfam	PF00400	WD domain, G-beta repeat	299	332	7.9e-07	T	16-08-2022	IPR001680	WD40 repeat	GO:0005515
Heas08402	1d9ddc17738e5c686782baf9fd7754fb	336	ProSiteProfiles	PS50294	Trp-Asp (WD) repeats circular profile.	190	222	11.1547	T	16-08-2022	-	-
Heas08402	1d9ddc17738e5c686782baf9fd7754fb	336	ProSiteProfiles	PS50082	Trp-Asp (WD) repeats profile.	144	175	11.3439	T	16-08-2022	IPR001680	WD40 repeat	GO:0005515
Heas08402	1d9ddc17738e5c686782baf9fd7754fb	336	ProSitePatterns	PS00678	Trp-Asp (WD) repeats signature.	118	132	-	T	16-08-2022	IPR019775	WD40 repeat, conserved site	-
Heas08402	1d9ddc17738e5c686782baf9fd7754fb	336	PRINTS	PR00320	G protein beta WD-40 repeat signature	74	88	6.2e-06	T	16-08-2022	IPR020472	G-protein beta WD-40 repeat	-
Heas08402	1d9ddc17738e5c686782baf9fd7754fb	336	PRINTS	PR00320	G protein beta WD-40 repeat signature	209	223	6.2e-06	T	16-08-2022	IPR020472	G-protein beta WD-40 repeat	-
Heas08402	1d9ddc17738e5c686782baf9fd7754fb	336	PRINTS	PR00320	G protein beta WD-40 repeat signature	319	333	6.2e-06	T	16-08-2022	IPR020472	G-protein beta WD-40 repeat	-
Heas08402	1d9ddc17738e5c686782baf9fd7754fb	336	ProSiteProfiles	PS50082	Trp-Asp (WD) repeats profile.	99	132	14.6523	T	16-08-2022	IPR001680	WD40 repeat	GO:0005515
Heas08402	1d9ddc17738e5c686782baf9fd7754fb	336	SMART	SM00320	WD40_4	240	280	0.00014	T	16-08-2022	IPR001680	WD40 repeat	GO:0005515
Heas08402	1d9ddc17738e5c686782baf9fd7754fb	336	SMART	SM00320	WD40_4	137	176	1.5e-06	T	16-08-2022	IPR001680	WD40 repeat	GO:0005515
Heas08402	1d9ddc17738e5c686782baf9fd7754fb	336	SMART	SM00320	WD40_4	47	87	5.3e-07	T	16-08-2022	IPR001680	WD40 repeat	GO:0005515
Heas08402	1d9ddc17738e5c686782baf9fd7754fb	336	SMART	SM00320	WD40_4	183	222	2.3e-10	T	16-08-2022	IPR001680	WD40 repeat	GO:0005515
Heas08402	1d9ddc17738e5c686782baf9fd7754fb	336	SMART	SM00320	WD40_4	92	131	3e-10	T	16-08-2022	IPR001680	WD40 repeat	GO:0005515
Heas08402	1d9ddc17738e5c686782baf9fd7754fb	336	SMART	SM00320	WD40_4	292	332	1.5e-07	T	16-08-2022	IPR001680	WD40 repeat	GO:0005515
Heas08402	1d9ddc17738e5c686782baf9fd7754fb	336	SMART	SM00320	WD40_4	3	42	1.3e-09	T	16-08-2022	IPR001680	WD40 repeat	GO:0005515
Heas11897	1d8fbea37bf4a55bfe2cc534dd776a15	209	MobiDBLite	mobidb-lite	consensus disorder prediction	169	192	-	T	16-08-2022	-	-
Heas11897	1d8fbea37bf4a55bfe2cc534dd776a15	209	MobiDBLite	mobidb-lite	consensus disorder prediction	175	192	-	T	16-08-2022	-	-
Heas02774	5f2b6f490a6c9a05b652718bd6c54389	723	SUPERFAMILY	SSF48726	Immunoglobulin	90	179	1.1e-11	T	16-08-2022	IPR036179	Immunoglobulin-like domain superfamily	-
Heas02774	5f2b6f490a6c9a05b652718bd6c54389	723	Gene3D	G3DSA:2.60.40.10	Immunoglobulins	5	75	3.3e-06	T	16-08-2022	IPR013783	Immunoglobulin-like fold	-
Heas02774	5f2b6f490a6c9a05b652718bd6c54389	723	ProSiteProfiles	PS50835	Ig-like domain profile.	280	373	12.3862	T	16-08-2022	IPR007110	Immunoglobulin-like domain	-
Heas02774	5f2b6f490a6c9a05b652718bd6c54389	723	SUPERFAMILY	SSF48726	Immunoglobulin	18	77	3.74e-05	T	16-08-2022	IPR036179	Immunoglobulin-like domain superfamily	-
Heas02774	5f2b6f490a6c9a05b652718bd6c54389	723	SMART	SM00408	igc2_5	296	363	7.7e-07	T	16-08-2022	IPR003598	Immunoglobulin subtype 2	-
Heas02774	5f2b6f490a6c9a05b652718bd6c54389	723	SMART	SM00408	igc2_5	93	164	0.035	T	16-08-2022	IPR003598	Immunoglobulin subtype 2	-
Heas02774	5f2b6f490a6c9a05b652718bd6c54389	723	SMART	SM00408	igc2_5	387	462	2.7	T	16-08-2022	IPR003598	Immunoglobulin subtype 2	-
Heas02774	5f2b6f490a6c9a05b652718bd6c54389	723	SMART	SM00408	igc2_5	193	263	3.3	T	16-08-2022	IPR003598	Immunoglobulin subtype 2	-
Heas02774	5f2b6f490a6c9a05b652718bd6c54389	723	Coils	Coil	Coil	611	631	-	T	16-08-2022	-	-
Heas02774	5f2b6f490a6c9a05b652718bd6c54389	723	Pfam	PF08205	CD80-like C2-set immunoglobulin domain	191	265	6.2e-13	T	16-08-2022	IPR013162	CD80-like, immunoglobulin C2-set	-
Heas02774	5f2b6f490a6c9a05b652718bd6c54389	723	SUPERFAMILY	SSF48726	Immunoglobulin	394	474	3.28e-09	T	16-08-2022	IPR036179	Immunoglobulin-like domain superfamily	-
Heas02774	5f2b6f490a6c9a05b652718bd6c54389	723	PANTHER	PTHR23278	SIDESTEP PROTEIN	2	635	1.2e-191	T	16-08-2022	-	-
Heas02774	5f2b6f490a6c9a05b652718bd6c54389	723	SUPERFAMILY	SSF49265	Fibronectin type III	461	564	4.27e-05	T	16-08-2022	IPR036116	Fibronectin type III superfamily	GO:0005515
Heas02774	5f2b6f490a6c9a05b652718bd6c54389	723	CDD	cd00096	Ig	399	464	1.31556e-05	T	16-08-2022	-	-
Heas02774	5f2b6f490a6c9a05b652718bd6c54389	723	SMART	SM00409	IG_3c	385	473	160	T	16-08-2022	IPR003599	Immunoglobulin subtype	-
Heas02774	5f2b6f490a6c9a05b652718bd6c54389	723	SMART	SM00409	IG_3c	187	277	21	T	16-08-2022	IPR003599	Immunoglobulin subtype	-
Heas02774	5f2b6f490a6c9a05b652718bd6c54389	723	SMART	SM00409	IG_3c	87	177	1.1	T	16-08-2022	IPR003599	Immunoglobulin subtype	-
Heas02774	5f2b6f490a6c9a05b652718bd6c54389	723	SMART	SM00409	IG_3c	290	375	0.005	T	16-08-2022	IPR003599	Immunoglobulin subtype	-
Heas02774	5f2b6f490a6c9a05b652718bd6c54389	723	SMART	SM00409	IG_3c	3	69	200	T	16-08-2022	IPR003599	Immunoglobulin subtype	-
Heas02774	5f2b6f490a6c9a05b652718bd6c54389	723	TMHMM	TMhelix	Region of a membrane-bound protein predicted to be embedded in the membrane.	582	604	-	T	16-08-2022	-	-
Heas02774	5f2b6f490a6c9a05b652718bd6c54389	723	SUPERFAMILY	SSF48726	Immunoglobulin	179	363	1.91e-15	T	16-08-2022	IPR036179	Immunoglobulin-like domain superfamily	-
Heas02774	5f2b6f490a6c9a05b652718bd6c54389	723	Gene3D	G3DSA:2.60.40.10	Immunoglobulins	182	280	5.5e-20	T	16-08-2022	IPR013783	Immunoglobulin-like fold	-
Heas02774	5f2b6f490a6c9a05b652718bd6c54389	723	PANTHER	PTHR23278:SF21	-	2	635	1.2e-191	T	16-08-2022	-	-
Heas02774	5f2b6f490a6c9a05b652718bd6c54389	723	Gene3D	G3DSA:2.60.40.10	Immunoglobulins	390	471	5.7e-08	T	16-08-2022	IPR013783	Immunoglobulin-like fold	-
Heas02774	5f2b6f490a6c9a05b652718bd6c54389	723	MobiDBLite	mobidb-lite	consensus disorder prediction	618	641	-	T	16-08-2022	-	-
Heas02774	5f2b6f490a6c9a05b652718bd6c54389	723	ProSiteProfiles	PS50835	Ig-like domain profile.	180	275	9.8634	T	16-08-2022	IPR007110	Immunoglobulin-like domain	-
Heas02774	5f2b6f490a6c9a05b652718bd6c54389	723	Gene3D	G3DSA:2.60.40.10	Immunoglobulins	76	177	1.3e-12	T	16-08-2022	IPR013783	Immunoglobulin-like fold	-
Heas02774	5f2b6f490a6c9a05b652718bd6c54389	723	ProSiteProfiles	PS50835	Ig-like domain profile.	75	173	10.1538	T	16-08-2022	IPR007110	Immunoglobulin-like domain	-
Heas02774	5f2b6f490a6c9a05b652718bd6c54389	723	Pfam	PF13927	Immunoglobulin domain	92	161	7.8e-10	T	16-08-2022	-	-
Heas02774	5f2b6f490a6c9a05b652718bd6c54389	723	Pfam	PF13927	Immunoglobulin domain	292	360	5.5e-12	T	16-08-2022	-	-
Heas02774	5f2b6f490a6c9a05b652718bd6c54389	723	Gene3D	G3DSA:2.60.40.10	Immunoglobulins	283	381	3e-14	T	16-08-2022	IPR013783	Immunoglobulin-like fold	-
Heas02774	5f2b6f490a6c9a05b652718bd6c54389	723	ProSiteProfiles	PS50835	Ig-like domain profile.	389	466	8.82887	T	16-08-2022	IPR007110	Immunoglobulin-like domain	-
Heas16104	d0cd6269932594801e1e0c630d911cc9	65	Pfam	PF00471	Ribosomal protein L33	17	59	7.6e-05	T	16-08-2022	IPR001705	Ribosomal protein L33	GO:0003735|GO:0005840|GO:0006412
Heas16104	d0cd6269932594801e1e0c630d911cc9	65	SUPERFAMILY	SSF57829	Zn-binding ribosomal proteins	11	59	7.94e-08	T	16-08-2022	IPR011332	Zinc-binding ribosomal protein	GO:0006412
Heas16104	d0cd6269932594801e1e0c630d911cc9	65	Gene3D	G3DSA:2.20.28.120	Ribosomal protein L33	1	64	1.1e-21	T	16-08-2022	IPR038584	Ribosomal protein L33 superfamily	-
Heas16104	d0cd6269932594801e1e0c630d911cc9	65	PANTHER	PTHR47037	39S RIBOSOMAL PROTEIN L33, MITOCHONDRIAL	1	64	1.8e-20	T	16-08-2022	-	-
Heas05095	82a3bc605493d78540991df61a463658	501	Gene3D	G3DSA:2.40.10.10	-	103	297	4.4e-37	T	16-08-2022	IPR043504	Peptidase S1, PA clan, chymotrypsin-like fold	-
Heas05095	82a3bc605493d78540991df61a463658	501	ProSiteProfiles	PS50240	Serine proteases, trypsin domain profile.	106	469	16.2235	T	16-08-2022	IPR001254	Serine proteases, trypsin domain	GO:0004252|GO:0006508
Heas05095	82a3bc605493d78540991df61a463658	501	PANTHER	PTHR24260:SF107	EG:BACR7A4.3 PROTEIN-RELATED	10	252	2.3e-44	T	16-08-2022	-	-
Heas05095	82a3bc605493d78540991df61a463658	501	PRINTS	PR00722	Chymotrypsin serine protease family (S1) signature	136	151	6.8e-08	T	16-08-2022	IPR001314	Peptidase S1A, chymotrypsin family	GO:0004252|GO:0006508
Heas05095	82a3bc605493d78540991df61a463658	501	PRINTS	PR00722	Chymotrypsin serine protease family (S1) signature	196	210	6.8e-08	T	16-08-2022	IPR001314	Peptidase S1A, chymotrypsin family	GO:0004252|GO:0006508
Heas05095	82a3bc605493d78540991df61a463658	501	ProSitePatterns	PS00134	Serine proteases, trypsin family, histidine active site.	146	151	-	T	16-08-2022	IPR018114	Serine proteases, trypsin family, histidine active site	GO:0004252|GO:0006508
Heas05095	82a3bc605493d78540991df61a463658	501	SMART	SM00020	trypsin_2	105	298	5.9e-10	T	16-08-2022	IPR001254	Serine proteases, trypsin domain	GO:0004252|GO:0006508
Heas05095	82a3bc605493d78540991df61a463658	501	PANTHER	PTHR24260	-	10	252	2.3e-44	T	16-08-2022	-	-
Heas05095	82a3bc605493d78540991df61a463658	501	CDD	cd00190	Tryp_SPc	106	237	1.22752e-38	T	16-08-2022	IPR001254	Serine proteases, trypsin domain	GO:0004252|GO:0006508
Heas05095	82a3bc605493d78540991df61a463658	501	ProSiteProfiles	PS51888	Clip domain profile.	13	60	11.0242	T	16-08-2022	IPR022700	Proteinase, regulatory CLIP domain	-
Heas05095	82a3bc605493d78540991df61a463658	501	SUPERFAMILY	SSF50494	Trypsin-like serine proteases	99	243	2.04e-41	T	16-08-2022	IPR009003	Peptidase S1, PA clan	-
Heas05095	82a3bc605493d78540991df61a463658	501	Coils	Coil	Coil	298	346	-	T	16-08-2022	-	-
Heas05095	82a3bc605493d78540991df61a463658	501	Pfam	PF00089	Trypsin	106	244	2.2e-27	T	16-08-2022	IPR001254	Serine proteases, trypsin domain	GO:0004252|GO:0006508
Heas12524	82b6d52aac96b2e9db280b65a2102c44	187	MobiDBLite	mobidb-lite	consensus disorder prediction	37	58	-	T	16-08-2022	-	-
Heas12524	82b6d52aac96b2e9db280b65a2102c44	187	MobiDBLite	mobidb-lite	consensus disorder prediction	38	58	-	T	16-08-2022	-	-
Heas10815	b56169e14a18f1bb48c1a6257dec8a0b	248	MobiDBLite	mobidb-lite	consensus disorder prediction	189	248	-	T	16-08-2022	-	-
Heas10815	b56169e14a18f1bb48c1a6257dec8a0b	248	Gene3D	G3DSA:1.10.10.10	-	6	67	6.3e-16	T	16-08-2022	IPR036388	Winged helix-like DNA-binding domain superfamily	-
Heas10815	b56169e14a18f1bb48c1a6257dec8a0b	248	MobiDBLite	mobidb-lite	consensus disorder prediction	222	248	-	T	16-08-2022	-	-
Heas10815	b56169e14a18f1bb48c1a6257dec8a0b	248	TMHMM	TMhelix	Region of a membrane-bound protein predicted to be embedded in the membrane.	84	106	-	T	16-08-2022	-	-
Heas10815	b56169e14a18f1bb48c1a6257dec8a0b	248	MobiDBLite	mobidb-lite	consensus disorder prediction	204	221	-	T	16-08-2022	-	-
Heas10815	b56169e14a18f1bb48c1a6257dec8a0b	248	MobiDBLite	mobidb-lite	consensus disorder prediction	189	203	-	T	16-08-2022	-	-
Heas10815	b56169e14a18f1bb48c1a6257dec8a0b	248	Pfam	PF04695	Pex14 N-terminal domain	19	59	1.3e-14	T	16-08-2022	IPR006785	Peroxisome membrane anchor protein Pex14p, N-terminal	-
Heas10815	b56169e14a18f1bb48c1a6257dec8a0b	248	Coils	Coil	Coil	128	148	-	T	16-08-2022	-	-
Heas10815	b56169e14a18f1bb48c1a6257dec8a0b	248	PANTHER	PTHR23058	PEROXISOMAL MEMBRANE PROTEIN PEX14	11	236	2.4e-13	T	16-08-2022	IPR025655	Peroxisomal membrane protein 14	GO:0005515|GO:0005778|GO:0016560
Heas02892	93f2babacc234d18b660b05b9fa35579	705	MobiDBLite	mobidb-lite	consensus disorder prediction	665	690	-	T	16-08-2022	-	-
Heas02892	93f2babacc234d18b660b05b9fa35579	705	MobiDBLite	mobidb-lite	consensus disorder prediction	671	685	-	T	16-08-2022	-	-
Heas02892	93f2babacc234d18b660b05b9fa35579	705	Coils	Coil	Coil	226	246	-	T	16-08-2022	-	-
Heas02892	93f2babacc234d18b660b05b9fa35579	705	MobiDBLite	mobidb-lite	consensus disorder prediction	502	525	-	T	16-08-2022	-	-
Heas06307	7f2c806e06896748627395e0c0ca178f	434	MobiDBLite	mobidb-lite	consensus disorder prediction	341	434	-	T	16-08-2022	-	-
Heas06307	7f2c806e06896748627395e0c0ca178f	434	Pfam	PF14529	Endonuclease-reverse transcriptase	46	157	3.6e-14	T	16-08-2022	IPR005135	Endonuclease/exonuclease/phosphatase	GO:0003824
Heas06307	7f2c806e06896748627395e0c0ca178f	434	MobiDBLite	mobidb-lite	consensus disorder prediction	368	388	-	T	16-08-2022	-	-
Heas06307	7f2c806e06896748627395e0c0ca178f	434	Gene3D	G3DSA:3.60.10.10	Endonuclease/exonuclease/phosphatase	2	162	9.9e-20	T	16-08-2022	IPR036691	Endonuclease/exonuclease/phosphatase superfamily	-
Heas06307	7f2c806e06896748627395e0c0ca178f	434	MobiDBLite	mobidb-lite	consensus disorder prediction	392	417	-	T	16-08-2022	-	-
Heas06307	7f2c806e06896748627395e0c0ca178f	434	SUPERFAMILY	SSF56219	DNase I-like	5	162	9.81e-24	T	16-08-2022	IPR036691	Endonuclease/exonuclease/phosphatase superfamily	-
Heas09570	5a59218abef288d10159c10f2e6ac5cf	291	MobiDBLite	mobidb-lite	consensus disorder prediction	13	32	-	T	16-08-2022	-	-
Heas09570	5a59218abef288d10159c10f2e6ac5cf	291	Coils	Coil	Coil	88	136	-	T	16-08-2022	-	-
Heas09570	5a59218abef288d10159c10f2e6ac5cf	291	MobiDBLite	mobidb-lite	consensus disorder prediction	1	39	-	T	16-08-2022	-	-
Heas15594	8e75f52abdb2d319b7880d799901e619	94	SUPERFAMILY	SSF160350	Rnp2-like	3	92	4.32e-06	T	16-08-2022	IPR038085	RNase P subunit Pop5/Rpp14/Rnp2-like domain superfamily	-
Heas03918	e73bc3e8a3a947cadb145c0430504484	587	MobiDBLite	mobidb-lite	consensus disorder prediction	184	203	-	T	16-08-2022	-	-
Heas03918	e73bc3e8a3a947cadb145c0430504484	587	MobiDBLite	mobidb-lite	consensus disorder prediction	282	361	-	T	16-08-2022	-	-
Heas03918	e73bc3e8a3a947cadb145c0430504484	587	MobiDBLite	mobidb-lite	consensus disorder prediction	454	471	-	T	16-08-2022	-	-
Heas03918	e73bc3e8a3a947cadb145c0430504484	587	Coils	Coil	Coil	185	205	-	T	16-08-2022	-	-
Heas03918	e73bc3e8a3a947cadb145c0430504484	587	MobiDBLite	mobidb-lite	consensus disorder prediction	381	445	-	T	16-08-2022	-	-
Heas03918	e73bc3e8a3a947cadb145c0430504484	587	PANTHER	PTHR12236:SF75	CCP84AA-RELATED	34	164	3e-20	T	16-08-2022	-	-
Heas03918	e73bc3e8a3a947cadb145c0430504484	587	MobiDBLite	mobidb-lite	consensus disorder prediction	103	121	-	T	16-08-2022	-	-
Heas03918	e73bc3e8a3a947cadb145c0430504484	587	MobiDBLite	mobidb-lite	consensus disorder prediction	103	566	-	T	16-08-2022	-	-
Heas03918	e73bc3e8a3a947cadb145c0430504484	587	Pfam	PF00379	Insect cuticle protein	50	99	3.9e-12	T	16-08-2022	IPR000618	Insect cuticle protein	-
Heas03918	e73bc3e8a3a947cadb145c0430504484	587	MobiDBLite	mobidb-lite	consensus disorder prediction	480	536	-	T	16-08-2022	-	-
Heas03918	e73bc3e8a3a947cadb145c0430504484	587	MobiDBLite	mobidb-lite	consensus disorder prediction	131	183	-	T	16-08-2022	-	-
Heas03918	e73bc3e8a3a947cadb145c0430504484	587	MobiDBLite	mobidb-lite	consensus disorder prediction	205	272	-	T	16-08-2022	-	-
Heas03918	e73bc3e8a3a947cadb145c0430504484	587	MobiDBLite	mobidb-lite	consensus disorder prediction	543	561	-	T	16-08-2022	-	-
Heas03918	e73bc3e8a3a947cadb145c0430504484	587	PANTHER	PTHR12236	STRUCTURAL CONTITUENT OF CUTICLE	34	164	3e-20	T	16-08-2022	-	-
Heas03918	e73bc3e8a3a947cadb145c0430504484	587	PRINTS	PR00947	Insect cuticle protein signature	87	98	3.9e-05	T	16-08-2022	IPR000618	Insect cuticle protein	-
Heas03918	e73bc3e8a3a947cadb145c0430504484	587	PRINTS	PR00947	Insect cuticle protein signature	76	87	3.9e-05	T	16-08-2022	IPR000618	Insect cuticle protein	-
Heas03918	e73bc3e8a3a947cadb145c0430504484	587	PRINTS	PR00947	Insect cuticle protein signature	48	59	3.9e-05	T	16-08-2022	IPR000618	Insect cuticle protein	-
Heas03918	e73bc3e8a3a947cadb145c0430504484	587	Coils	Coil	Coil	526	546	-	T	16-08-2022	-	-
Heas03918	e73bc3e8a3a947cadb145c0430504484	587	ProSiteProfiles	PS51155	Chitin-binding type R&R domain profile.	47	114	13.8261	T	16-08-2022	IPR000618	Insect cuticle protein	-
Heas10127	40516f600384ef2d5c5c77ae9af32103	270	MobiDBLite	mobidb-lite	consensus disorder prediction	107	122	-	T	16-08-2022	-	-
Heas10127	40516f600384ef2d5c5c77ae9af32103	270	MobiDBLite	mobidb-lite	consensus disorder prediction	104	124	-	T	16-08-2022	-	-
Heas10127	40516f600384ef2d5c5c77ae9af32103	270	MobiDBLite	mobidb-lite	consensus disorder prediction	1	22	-	T	16-08-2022	-	-
Heas10127	40516f600384ef2d5c5c77ae9af32103	270	MobiDBLite	mobidb-lite	consensus disorder prediction	178	214	-	T	16-08-2022	-	-
Heas12406	2bab1468a7c4e7056b604c46aaf52271	191	CDD	cd14834	AP3_sigma	1	146	7.92859e-112	T	16-08-2022	IPR027155	AP-3 complex subunit sigma	GO:0006896|GO:0030123
Heas12406	2bab1468a7c4e7056b604c46aaf52271	191	SUPERFAMILY	SSF64356	SNARE-like	1	145	1.05e-39	T	16-08-2022	IPR011012	Longin-like domain superfamily	-
Heas12406	2bab1468a7c4e7056b604c46aaf52271	191	Gene3D	G3DSA:3.30.450.60	-	1	157	2.9e-65	T	16-08-2022	-	-
Heas12406	2bab1468a7c4e7056b604c46aaf52271	191	PANTHER	PTHR11753	ADAPTOR COMPLEXES SMALL SUBUNIT FAMILY	1	178	7.6e-99	T	16-08-2022	IPR016635	Adaptor protein complex, sigma subunit	GO:0015031
Heas12406	2bab1468a7c4e7056b604c46aaf52271	191	PANTHER	PTHR11753:SF10	AP-3 COMPLEX SUBUNIT SIGMA-2	1	178	7.6e-99	T	16-08-2022	-	-
Heas12406	2bab1468a7c4e7056b604c46aaf52271	191	Pfam	PF01217	Clathrin adaptor complex small chain	1	147	9.8e-50	T	16-08-2022	IPR022775	AP complex, mu/sigma subunit	-
Heas12406	2bab1468a7c4e7056b604c46aaf52271	191	ProSitePatterns	PS00989	Clathrin adaptor complexes small chain signature.	63	73	-	T	16-08-2022	IPR000804	Clathrin adaptor complex, small chain	GO:0006886|GO:0016192|GO:0030117
Heas15171	cd1b0daa9dbd33cc7a4356dccee65e3e	106	PANTHER	PTHR12322	DOUBLESEX AND MAB-3 RELATED TRANSCRIPTION FACTOR DMRT	8	85	1.1e-25	T	16-08-2022	IPR026607	DMRT family	GO:0005634|GO:0006355
Heas15171	cd1b0daa9dbd33cc7a4356dccee65e3e	106	Pfam	PF08828	Doublesex dimerisation domain	15	71	1.3e-16	T	16-08-2022	IPR014932	Doublesex dimerisation	-
Heas15171	cd1b0daa9dbd33cc7a4356dccee65e3e	106	Gene3D	G3DSA:1.10.8.10	-	7	71	2.4e-31	T	16-08-2022	-	-
Heas15171	cd1b0daa9dbd33cc7a4356dccee65e3e	106	PANTHER	PTHR12322:SF100	PROTEIN DOUBLESEX	8	85	1.1e-25	T	16-08-2022	-	-
Heas15171	cd1b0daa9dbd33cc7a4356dccee65e3e	106	SMART	SM01143	DSX_dimer_2	10	71	3.6e-23	T	16-08-2022	IPR014932	Doublesex dimerisation	-
Heas15171	cd1b0daa9dbd33cc7a4356dccee65e3e	106	Coils	Coil	Coil	47	67	-	T	16-08-2022	-	-
Heas08657	06363760f3d9542014833a2c500f56c7	326	Gene3D	G3DSA:3.20.20.100	-	18	326	1.3e-102	T	16-08-2022	IPR036812	NADP-dependent oxidoreductase domain superfamily	-
Heas08657	06363760f3d9542014833a2c500f56c7	326	PRINTS	PR00069	Aldo-keto reductase signature	60	84	1.1e-41	T	16-08-2022	IPR020471	Aldo-keto reductase	GO:0016491
Heas08657	06363760f3d9542014833a2c500f56c7	326	PRINTS	PR00069	Aldo-keto reductase signature	114	132	1.1e-41	T	16-08-2022	IPR020471	Aldo-keto reductase	GO:0016491
Heas08657	06363760f3d9542014833a2c500f56c7	326	PRINTS	PR00069	Aldo-keto reductase signature	187	216	1.1e-41	T	16-08-2022	IPR020471	Aldo-keto reductase	GO:0016491
Heas08657	06363760f3d9542014833a2c500f56c7	326	PRINTS	PR00069	Aldo-keto reductase signature	235	259	1.1e-41	T	16-08-2022	IPR020471	Aldo-keto reductase	GO:0016491
Heas08657	06363760f3d9542014833a2c500f56c7	326	PRINTS	PR00069	Aldo-keto reductase signature	153	170	1.1e-41	T	16-08-2022	IPR020471	Aldo-keto reductase	GO:0016491
Heas08657	06363760f3d9542014833a2c500f56c7	326	ProSitePatterns	PS00063	Aldo/keto reductase family putative active site signature.	268	283	-	T	16-08-2022	IPR018170	Aldo/keto reductase, conserved site	GO:0016491
Heas08657	06363760f3d9542014833a2c500f56c7	326	PIRSF	PIRSF000097	AKR	19	323	2.1e-82	T	16-08-2022	IPR020471	Aldo-keto reductase	GO:0016491
Heas08657	06363760f3d9542014833a2c500f56c7	326	Pfam	PF00248	Aldo/keto reductase family	36	298	1.8e-51	T	16-08-2022	IPR023210	NADP-dependent oxidoreductase domain	-
Heas08657	06363760f3d9542014833a2c500f56c7	326	PANTHER	PTHR11732	ALDO/KETO REDUCTASE	23	320	1.8e-88	T	16-08-2022	-	-
Heas08657	06363760f3d9542014833a2c500f56c7	326	SUPERFAMILY	SSF51430	NAD(P)-linked oxidoreductase	23	314	6.02e-85	T	16-08-2022	IPR036812	NADP-dependent oxidoreductase domain superfamily	-
Heas08657	06363760f3d9542014833a2c500f56c7	326	PANTHER	PTHR11732:SF482	ZGC:56622	23	320	1.8e-88	T	16-08-2022	-	-
Heas08657	06363760f3d9542014833a2c500f56c7	326	ProSitePatterns	PS00062	Aldo/keto reductase family signature 2.	153	170	-	T	16-08-2022	IPR018170	Aldo/keto reductase, conserved site	GO:0016491
Heas11954	7a1e4ac1b1cdfff8302c97d2aa0883d3	207	MobiDBLite	mobidb-lite	consensus disorder prediction	10	162	-	T	16-08-2022	-	-
Heas11954	7a1e4ac1b1cdfff8302c97d2aa0883d3	207	MobiDBLite	mobidb-lite	consensus disorder prediction	1	167	-	T	16-08-2022	-	-
Heas11954	7a1e4ac1b1cdfff8302c97d2aa0883d3	207	TMHMM	TMhelix	Region of a membrane-bound protein predicted to be embedded in the membrane.	180	197	-	T	16-08-2022	-	-
Heas07183	a78539e1151adb1820b9a2a01a5efd78	389	MobiDBLite	mobidb-lite	consensus disorder prediction	179	195	-	T	16-08-2022	-	-
Heas07183	a78539e1151adb1820b9a2a01a5efd78	389	SMART	SM00361	rrm2_1	295	375	6.8e-22	T	16-08-2022	IPR003954	RNA recognition motif domain, eukaryote	GO:0003676
Heas07183	a78539e1151adb1820b9a2a01a5efd78	389	Pfam	PF00076	RNA recognition motif. (a.k.a. RRM, RBD, or RNP domain)	322	373	2.5e-05	T	16-08-2022	IPR000504	RNA recognition motif domain	GO:0003723
Heas07183	a78539e1151adb1820b9a2a01a5efd78	389	PIRSF	PIRSF031066	SPF45	1	184	2.2e-17	T	16-08-2022	IPR040052	Splicing factor 45	GO:0045292
Heas07183	a78539e1151adb1820b9a2a01a5efd78	389	PIRSF	PIRSF031066	SPF45	140	389	5.7e-95	T	16-08-2022	IPR040052	Splicing factor 45	GO:0045292
Heas07183	a78539e1151adb1820b9a2a01a5efd78	389	Gene3D	G3DSA:3.30.70.330	-	293	378	8.5e-28	T	16-08-2022	IPR012677	Nucleotide-binding alpha-beta plait domain superfamily	-
Heas07183	a78539e1151adb1820b9a2a01a5efd78	389	ProSiteProfiles	PS50102	Eukaryotic RNA Recognition Motif (RRM) profile.	294	379	9.62681	T	16-08-2022	IPR000504	RNA recognition motif domain	GO:0003723
Heas07183	a78539e1151adb1820b9a2a01a5efd78	389	CDD	cd12647	RRM_UHM_SPF45	292	387	8.59342e-61	T	16-08-2022	IPR034653	SPF45, RNA recognition motif	-
Heas07183	a78539e1151adb1820b9a2a01a5efd78	389	PANTHER	PTHR13288	SPLICING FACTOR 45 SPF45	1	388	1.7e-101	T	16-08-2022	IPR040052	Splicing factor 45	GO:0045292
Heas07183	a78539e1151adb1820b9a2a01a5efd78	389	SMART	SM00443	G-patch_5	204	250	2.5e-11	T	16-08-2022	IPR000467	G-patch domain	GO:0003676
Heas07183	a78539e1151adb1820b9a2a01a5efd78	389	MobiDBLite	mobidb-lite	consensus disorder prediction	157	198	-	T	16-08-2022	-	-
Heas07183	a78539e1151adb1820b9a2a01a5efd78	389	ProSiteProfiles	PS50174	G-patch domain profile.	206	246	12.8009	T	16-08-2022	IPR000467	G-patch domain	GO:0003676
Heas07183	a78539e1151adb1820b9a2a01a5efd78	389	MobiDBLite	mobidb-lite	consensus disorder prediction	58	77	-	T	16-08-2022	-	-
Heas07183	a78539e1151adb1820b9a2a01a5efd78	389	MobiDBLite	mobidb-lite	consensus disorder prediction	242	286	-	T	16-08-2022	-	-
Heas07183	a78539e1151adb1820b9a2a01a5efd78	389	SUPERFAMILY	SSF54928	RNA-binding domain, RBD	297	382	1.49e-15	T	16-08-2022	IPR035979	RNA-binding domain superfamily	GO:0003676
Heas07183	a78539e1151adb1820b9a2a01a5efd78	389	MobiDBLite	mobidb-lite	consensus disorder prediction	259	286	-	T	16-08-2022	-	-
Heas07183	a78539e1151adb1820b9a2a01a5efd78	389	Pfam	PF01585	G-patch domain	207	246	9.8e-13	T	16-08-2022	IPR000467	G-patch domain	GO:0003676
Heas10883	375058e6ea095f7d7985a6c8a7243f3e	246	PANTHER	PTHR14564	MICOS COMPLEX SUBUNIT MIC26 / MIC27 FAMILY MEMBER	26	234	1.9e-37	T	16-08-2022	IPR033182	MICOS complex subunit MIC26/MIC27, animal	GO:0042407|GO:0061617
Heas10883	375058e6ea095f7d7985a6c8a7243f3e	246	Pfam	PF09769	Apolipoprotein O	66	171	5.3e-13	T	16-08-2022	IPR019166	MICOS complex subunit MIC26/MIC27	GO:0042407|GO:0061617
Heas10883	375058e6ea095f7d7985a6c8a7243f3e	246	PANTHER	PTHR14564:SF4	MICOS COMPLEX SUBUNIT	26	234	1.9e-37	T	16-08-2022	-	-
Heas10883	375058e6ea095f7d7985a6c8a7243f3e	246	TMHMM	TMhelix	Region of a membrane-bound protein predicted to be embedded in the membrane.	122	144	-	T	16-08-2022	-	-
Heas09866	29121abe40a5842959e7813b06161ebc	280	PRINTS	PR00504	Chromodomain signature	86	94	1.5e-05	T	16-08-2022	IPR017984	Chromo domain subgroup	-
Heas09866	29121abe40a5842959e7813b06161ebc	280	PRINTS	PR00504	Chromodomain signature	99	113	1.5e-05	T	16-08-2022	IPR017984	Chromo domain subgroup	-
Heas09866	29121abe40a5842959e7813b06161ebc	280	PRINTS	PR00504	Chromodomain signature	114	126	1.5e-05	T	16-08-2022	IPR017984	Chromo domain subgroup	-
Heas09866	29121abe40a5842959e7813b06161ebc	280	CDD	cd00024	CD_CSD	89	137	2.64517e-16	T	16-08-2022	-	-
Heas09866	29121abe40a5842959e7813b06161ebc	280	PANTHER	PTHR22812	CHROMOBOX PROTEIN	167	245	2.1e-35	T	16-08-2022	-	-
Heas09866	29121abe40a5842959e7813b06161ebc	280	PANTHER	PTHR22812	CHROMOBOX PROTEIN	68	166	2.1e-35	T	16-08-2022	-	-
Heas09866	29121abe40a5842959e7813b06161ebc	280	SUPERFAMILY	SSF54160	Chromo domain-like	175	232	8.68e-17	T	16-08-2022	IPR016197	Chromo-like domain superfamily	-
Heas09866	29121abe40a5842959e7813b06161ebc	280	ProSitePatterns	PS00598	Chromo domain signature.	106	126	-	T	16-08-2022	IPR023779	Chromo domain, conserved site	-
Heas09866	29121abe40a5842959e7813b06161ebc	280	SUPERFAMILY	SSF54160	Chromo domain-like	84	140	8.97e-19	T	16-08-2022	IPR016197	Chromo-like domain superfamily	-
Heas09866	29121abe40a5842959e7813b06161ebc	280	Coils	Coil	Coil	67	87	-	T	16-08-2022	-	-
Heas09866	29121abe40a5842959e7813b06161ebc	280	MobiDBLite	mobidb-lite	consensus disorder prediction	243	260	-	T	16-08-2022	-	-
Heas09866	29121abe40a5842959e7813b06161ebc	280	MobiDBLite	mobidb-lite	consensus disorder prediction	133	154	-	T	16-08-2022	-	-
Heas09866	29121abe40a5842959e7813b06161ebc	280	ProSiteProfiles	PS50013	Chromo and chromo shadow domain profile.	89	147	18.4581	T	16-08-2022	IPR000953	Chromo/chromo shadow domain	-
Heas09866	29121abe40a5842959e7813b06161ebc	280	CDD	cd00024	CD_CSD	181	228	1.0392e-15	T	16-08-2022	-	-
Heas09866	29121abe40a5842959e7813b06161ebc	280	ProSiteProfiles	PS50013	Chromo and chromo shadow domain profile.	181	240	18.5305	T	16-08-2022	IPR000953	Chromo/chromo shadow domain	-
Heas09866	29121abe40a5842959e7813b06161ebc	280	MobiDBLite	mobidb-lite	consensus disorder prediction	118	174	-	T	16-08-2022	-	-
Heas09866	29121abe40a5842959e7813b06161ebc	280	SMART	SM00298	chromo_7	180	233	2e-16	T	16-08-2022	IPR000953	Chromo/chromo shadow domain	-
Heas09866	29121abe40a5842959e7813b06161ebc	280	SMART	SM00298	chromo_7	88	140	1.5e-17	T	16-08-2022	IPR000953	Chromo/chromo shadow domain	-
Heas09866	29121abe40a5842959e7813b06161ebc	280	Gene3D	G3DSA:2.40.50.40	-	55	147	3e-23	T	16-08-2022	-	-
Heas09866	29121abe40a5842959e7813b06161ebc	280	MobiDBLite	mobidb-lite	consensus disorder prediction	26	61	-	T	16-08-2022	-	-
Heas09866	29121abe40a5842959e7813b06161ebc	280	Gene3D	G3DSA:2.40.50.40	-	148	235	3.5e-20	T	16-08-2022	-	-
Heas09866	29121abe40a5842959e7813b06161ebc	280	MobiDBLite	mobidb-lite	consensus disorder prediction	62	76	-	T	16-08-2022	-	-
Heas09866	29121abe40a5842959e7813b06161ebc	280	MobiDBLite	mobidb-lite	consensus disorder prediction	243	280	-	T	16-08-2022	-	-
Heas09866	29121abe40a5842959e7813b06161ebc	280	MobiDBLite	mobidb-lite	consensus disorder prediction	77	95	-	T	16-08-2022	-	-
Heas09866	29121abe40a5842959e7813b06161ebc	280	Pfam	PF00385	Chromo (CHRromatin Organisation MOdifier) domain	181	231	8.6e-14	T	16-08-2022	IPR023780	Chromo domain	-
Heas09866	29121abe40a5842959e7813b06161ebc	280	Pfam	PF00385	Chromo (CHRromatin Organisation MOdifier) domain	89	137	6.6e-15	T	16-08-2022	IPR023780	Chromo domain	-
Heas09866	29121abe40a5842959e7813b06161ebc	280	MobiDBLite	mobidb-lite	consensus disorder prediction	1	95	-	T	16-08-2022	-	-
Heas09866	29121abe40a5842959e7813b06161ebc	280	MobiDBLite	mobidb-lite	consensus disorder prediction	11	25	-	T	16-08-2022	-	-
Heas08667	507ab09a4da25080aab0a77c4c68d8e9	325	ProSitePatterns	PS00615	C-type lectin domain signature.	137	159	-	T	16-08-2022	IPR018378	C-type lectin, conserved site	-
Heas08667	507ab09a4da25080aab0a77c4c68d8e9	325	Gene3D	G3DSA:3.10.100.10	-	23	162	8.7e-26	T	16-08-2022	IPR016186	C-type lectin-like/link domain superfamily	-
Heas08667	507ab09a4da25080aab0a77c4c68d8e9	325	ProSitePatterns	PS00615	C-type lectin domain signature.	286	308	-	T	16-08-2022	IPR018378	C-type lectin, conserved site	-
Heas08667	507ab09a4da25080aab0a77c4c68d8e9	325	ProSiteProfiles	PS50041	C-type lectin domain profile.	38	160	14.8356	T	16-08-2022	IPR001304	C-type lectin-like	-
Heas08667	507ab09a4da25080aab0a77c4c68d8e9	325	PANTHER	PTHR22803	MANNOSE, PHOSPHOLIPASE, LECTIN RECEPTOR RELATED	41	175	1.5e-25	T	16-08-2022	-	-
Heas08667	507ab09a4da25080aab0a77c4c68d8e9	325	PANTHER	PTHR22803	MANNOSE, PHOSPHOLIPASE, LECTIN RECEPTOR RELATED	186	314	1.5e-25	T	16-08-2022	-	-
Heas08667	507ab09a4da25080aab0a77c4c68d8e9	325	SUPERFAMILY	SSF56436	C-type lectin-like	172	312	2.06e-30	T	16-08-2022	IPR016187	C-type lectin fold	-
Heas08667	507ab09a4da25080aab0a77c4c68d8e9	325	CDD	cd00037	CLECT	187	310	1.05514e-20	T	16-08-2022	-	-
Heas08667	507ab09a4da25080aab0a77c4c68d8e9	325	ProSiteProfiles	PS50041	C-type lectin domain profile.	184	309	14.8868	T	16-08-2022	IPR001304	C-type lectin-like	-
Heas08667	507ab09a4da25080aab0a77c4c68d8e9	325	SUPERFAMILY	SSF56436	C-type lectin-like	6	163	1.37e-26	T	16-08-2022	IPR016187	C-type lectin fold	-
Heas08667	507ab09a4da25080aab0a77c4c68d8e9	325	SMART	SM00034	CLECT_2	29	160	1e-15	T	16-08-2022	IPR001304	C-type lectin-like	-
Heas08667	507ab09a4da25080aab0a77c4c68d8e9	325	SMART	SM00034	CLECT_2	175	309	4e-22	T	16-08-2022	IPR001304	C-type lectin-like	-
Heas08667	507ab09a4da25080aab0a77c4c68d8e9	325	Gene3D	G3DSA:3.10.100.10	-	165	313	5.3e-28	T	16-08-2022	IPR016186	C-type lectin-like/link domain superfamily	-
Heas08667	507ab09a4da25080aab0a77c4c68d8e9	325	Pfam	PF00059	Lectin C-type domain	195	309	1.3e-12	T	16-08-2022	IPR001304	C-type lectin-like	-
Heas08667	507ab09a4da25080aab0a77c4c68d8e9	325	Pfam	PF00059	Lectin C-type domain	49	161	2.3e-12	T	16-08-2022	IPR001304	C-type lectin-like	-
Heas08667	507ab09a4da25080aab0a77c4c68d8e9	325	CDD	cd00037	CLECT	41	161	7.24983e-19	T	16-08-2022	-	-
Heas02673	e89e93fc649c6ea105085d0ca6da4bb3	736	Pfam	PF11838	ERAP1-like C-terminal domain	572	730	3.8e-32	T	16-08-2022	IPR024571	ERAP1-like C-terminal domain	-
Heas02673	e89e93fc649c6ea105085d0ca6da4bb3	736	Gene3D	G3DSA:1.10.390.10	Neutral Protease Domain 2	379	501	5.3e-23	T	16-08-2022	IPR027268	Peptidase M4/M1, CTD superfamily	-
Heas02673	e89e93fc649c6ea105085d0ca6da4bb3	736	TMHMM	TMhelix	Region of a membrane-bound protein predicted to be embedded in the membrane.	9	31	-	T	16-08-2022	-	-
Heas02673	e89e93fc649c6ea105085d0ca6da4bb3	736	Gene3D	G3DSA:1.25.50.20	-	588	735	4.7e-35	T	16-08-2022	-	-
Heas02673	e89e93fc649c6ea105085d0ca6da4bb3	736	Gene3D	G3DSA:2.60.40.1910	-	503	587	6.6e-21	T	16-08-2022	-	-
Heas02673	e89e93fc649c6ea105085d0ca6da4bb3	736	PANTHER	PTHR11533:SF283	AMINOPEPTIDASE	374	727	1.8e-151	T	16-08-2022	-	-
Heas02673	e89e93fc649c6ea105085d0ca6da4bb3	736	PANTHER	PTHR11533:SF283	AMINOPEPTIDASE	52	378	1.8e-151	T	16-08-2022	-	-
Heas02673	e89e93fc649c6ea105085d0ca6da4bb3	736	Pfam	PF17900	Peptidase M1 N-terminal domain	64	252	5.5e-39	T	16-08-2022	IPR045357	Aminopeptidase N-like , N-terminal domain	-
Heas02673	e89e93fc649c6ea105085d0ca6da4bb3	736	Gene3D	G3DSA:2.60.40.1730	tricorn interacting facor f3 domain	47	260	4.4e-50	T	16-08-2022	IPR042097	Aminopeptidase N-like , N-terminal domain superfamliy	-
Heas02673	e89e93fc649c6ea105085d0ca6da4bb3	736	PANTHER	PTHR11533	PROTEASE M1 ZINC METALLOPROTEASE	374	727	1.8e-151	T	16-08-2022	-	-
Heas02673	e89e93fc649c6ea105085d0ca6da4bb3	736	PANTHER	PTHR11533	PROTEASE M1 ZINC METALLOPROTEASE	52	378	1.8e-151	T	16-08-2022	-	-
Heas02673	e89e93fc649c6ea105085d0ca6da4bb3	736	SUPERFAMILY	SSF55486	Metalloproteases ("zincins"), catalytic domain	270	508	4.1e-49	T	16-08-2022	-	-
Heas02673	e89e93fc649c6ea105085d0ca6da4bb3	736	Pfam	PF01433	Peptidase family M1 domain	378	496	2.5e-16	T	16-08-2022	IPR014782	Peptidase M1, membrane alanine aminopeptidase	GO:0008237|GO:0008270
Heas02673	e89e93fc649c6ea105085d0ca6da4bb3	736	Pfam	PF01433	Peptidase family M1 domain	287	375	2e-23	T	16-08-2022	IPR014782	Peptidase M1, membrane alanine aminopeptidase	GO:0008237|GO:0008270
Heas02673	e89e93fc649c6ea105085d0ca6da4bb3	736	CDD	cd09601	M1_APN-Q_like	69	498	1.44992e-140	T	16-08-2022	IPR034016	Aminopeptidase N-type	-
Heas02673	e89e93fc649c6ea105085d0ca6da4bb3	736	Gene3D	G3DSA:1.10.390.10	Neutral Protease Domain 2	263	378	2.5e-29	T	16-08-2022	IPR027268	Peptidase M4/M1, CTD superfamily	-
Heas02673	e89e93fc649c6ea105085d0ca6da4bb3	736	SUPERFAMILY	SSF63737	Leukotriene A4 hydrolase N-terminal domain	49	259	1.7e-43	T	16-08-2022	IPR042097	Aminopeptidase N-like , N-terminal domain superfamliy	-
Heas02673	e89e93fc649c6ea105085d0ca6da4bb3	736	PRINTS	PR00756	Membrane alanyl dipeptidase (M1) family signature	242	257	7e-22	T	16-08-2022	IPR001930	Peptidase M1, alanine aminopeptidase/leukotriene A4 hydrolase	GO:0006508
Heas02673	e89e93fc649c6ea105085d0ca6da4bb3	736	PRINTS	PR00756	Membrane alanyl dipeptidase (M1) family signature	193	208	7e-22	T	16-08-2022	IPR001930	Peptidase M1, alanine aminopeptidase/leukotriene A4 hydrolase	GO:0006508
Heas02673	e89e93fc649c6ea105085d0ca6da4bb3	736	PRINTS	PR00756	Membrane alanyl dipeptidase (M1) family signature	362	377	7e-22	T	16-08-2022	IPR001930	Peptidase M1, alanine aminopeptidase/leukotriene A4 hydrolase	GO:0006508
Heas02673	e89e93fc649c6ea105085d0ca6da4bb3	736	PRINTS	PR00756	Membrane alanyl dipeptidase (M1) family signature	326	336	7e-22	T	16-08-2022	IPR001930	Peptidase M1, alanine aminopeptidase/leukotriene A4 hydrolase	GO:0006508
Heas04339	edcad40397626b89b97b22a356fee5fd	550	PANTHER	PTHR13055	TUMOR ENDOTHELIAL MARKER 7 RELATED	82	550	8.3e-143	T	16-08-2022	IPR031152	Plexin domain-containing protein	-
Heas04339	edcad40397626b89b97b22a356fee5fd	550	Gene3D	G3DSA:3.30.1680.10	-	374	430	3.1e-05	T	16-08-2022	-	-
Heas04339	edcad40397626b89b97b22a356fee5fd	550	Pfam	PF05283	Multi-glycosylated core protein 24 (MGC-24), sialomucin	376	498	2.9e-07	T	16-08-2022	IPR007947	CD164-related protein	-
Heas04339	edcad40397626b89b97b22a356fee5fd	550	Pfam	PF01437	Plexin repeat	376	420	1.8e-05	T	16-08-2022	IPR002165	Plexin repeat	-
Heas04339	edcad40397626b89b97b22a356fee5fd	550	TMHMM	TMhelix	Region of a membrane-bound protein predicted to be embedded in the membrane.	491	513	-	T	16-08-2022	-	-
Heas04339	edcad40397626b89b97b22a356fee5fd	550	SMART	SM00423	psinew7	376	432	0.0034	T	16-08-2022	IPR016201	PSI domain	-
Heas11239	48586c4f9eadf00ef9659c1a3566b945	234	Coils	Coil	Coil	34	61	-	T	16-08-2022	-	-
Heas03731	4473be76c02933f7aa5dcae00a23d0e3	604	MobiDBLite	mobidb-lite	consensus disorder prediction	561	604	-	T	16-08-2022	-	-
Heas03731	4473be76c02933f7aa5dcae00a23d0e3	604	Coils	Coil	Coil	549	580	-	T	16-08-2022	-	-
Heas03731	4473be76c02933f7aa5dcae00a23d0e3	604	PANTHER	PTHR18934:SF233	PRE-MRNA-SPLICING FACTOR ATP-DEPENDENT RNA HELICASE PRP16	58	538	1.4e-227	T	16-08-2022	-	-
Heas03731	4473be76c02933f7aa5dcae00a23d0e3	604	PANTHER	PTHR18934	ATP-DEPENDENT RNA HELICASE	58	538	1.4e-227	T	16-08-2022	-	-
Heas03731	4473be76c02933f7aa5dcae00a23d0e3	604	SMART	SM00847	ha2_5	309	399	2.7e-36	T	16-08-2022	IPR007502	Helicase-associated domain	GO:0004386
Heas03731	4473be76c02933f7aa5dcae00a23d0e3	604	CDD	cd18791	SF2_C_RHA	96	256	3.36895e-82	T	16-08-2022	-	-
Heas03731	4473be76c02933f7aa5dcae00a23d0e3	604	Pfam	PF07717	Oligonucleotide/oligosaccharide-binding (OB)-fold	456	533	3.4e-16	T	16-08-2022	IPR011709	DEAD-box helicase, OB fold	-
Heas03731	4473be76c02933f7aa5dcae00a23d0e3	604	ProSiteProfiles	PS51194	Superfamilies 1 and 2 helicase C-terminal domain profile.	114	289	16.3697	T	16-08-2022	IPR001650	Helicase, C-terminal	-
Heas03731	4473be76c02933f7aa5dcae00a23d0e3	604	Pfam	PF00271	Helicase conserved C-terminal domain	122	248	1.1e-14	T	16-08-2022	IPR001650	Helicase, C-terminal	-
Heas03731	4473be76c02933f7aa5dcae00a23d0e3	604	Gene3D	G3DSA:3.40.50.300	-	95	267	2e-68	T	16-08-2022	IPR027417	P-loop containing nucleoside triphosphate hydrolase	-
Heas03731	4473be76c02933f7aa5dcae00a23d0e3	604	SMART	SM00490	helicmild6	145	248	9.2e-20	T	16-08-2022	IPR001650	Helicase, C-terminal	-
Heas03731	4473be76c02933f7aa5dcae00a23d0e3	604	Gene3D	G3DSA:3.40.50.300	-	54	94	9.8e-09	T	16-08-2022	IPR027417	P-loop containing nucleoside triphosphate hydrolase	-
Heas03731	4473be76c02933f7aa5dcae00a23d0e3	604	SUPERFAMILY	SSF52540	P-loop containing nucleoside triphosphate hydrolases	61	469	3.15e-84	T	16-08-2022	IPR027417	P-loop containing nucleoside triphosphate hydrolase	-
Heas03731	4473be76c02933f7aa5dcae00a23d0e3	604	Pfam	PF04408	Helicase associated domain (HA2)	312	397	1.9e-19	T	16-08-2022	IPR007502	Helicase-associated domain	GO:0004386
Heas03731	4473be76c02933f7aa5dcae00a23d0e3	604	MobiDBLite	mobidb-lite	consensus disorder prediction	561	583	-	T	16-08-2022	-	-
Heas03731	4473be76c02933f7aa5dcae00a23d0e3	604	Gene3D	G3DSA:1.20.120.1080	-	292	450	3.8e-36	T	16-08-2022	-	-
Heas04708	7243fa7457da98c489912124f2c8ae61	524	PANTHER	PTHR22742	UNCHARACTERIZED	39	489	1.4e-151	T	16-08-2022	-	-
Heas04708	7243fa7457da98c489912124f2c8ae61	524	SUPERFAMILY	SSF49879	SMAD/FHA domain	61	276	2.05e-56	T	16-08-2022	IPR008984	SMAD/FHA domain superfamily	GO:0005515
Heas04708	7243fa7457da98c489912124f2c8ae61	524	SMART	SM00524	dwBultra2	92	262	7.7e-43	T	16-08-2022	IPR001132	SMAD domain, Dwarfin-type	GO:0006355
Heas04708	7243fa7457da98c489912124f2c8ae61	524	ProSiteProfiles	PS51076	MAD homology domain 2 (MH2) profile.	94	286	38.5131	T	16-08-2022	IPR001132	SMAD domain, Dwarfin-type	GO:0006355
Heas04708	7243fa7457da98c489912124f2c8ae61	524	MobiDBLite	mobidb-lite	consensus disorder prediction	297	331	-	T	16-08-2022	-	-
Heas04708	7243fa7457da98c489912124f2c8ae61	524	MobiDBLite	mobidb-lite	consensus disorder prediction	280	381	-	T	16-08-2022	-	-
Heas04708	7243fa7457da98c489912124f2c8ae61	524	Pfam	PF03166	MH2 domain	92	262	3.2e-34	T	16-08-2022	IPR001132	SMAD domain, Dwarfin-type	GO:0006355
Heas04708	7243fa7457da98c489912124f2c8ae61	524	Gene3D	G3DSA:2.60.200.10	-	64	277	1.2e-78	T	16-08-2022	IPR017855	SMAD-like domain superfamily	-
Heas09674	958f1372172339830ad6f4deb442e5e0	287	PANTHER	PTHR14611	TECTONIC FAMILY MEMBER	5	271	1.5e-21	T	16-08-2022	IPR040354	Tectonic	-
Heas06000	47036c28d4279b2507125670d5e73c0e	450	TMHMM	TMhelix	Region of a membrane-bound protein predicted to be embedded in the membrane.	174	196	-	T	16-08-2022	-	-
Heas06000	47036c28d4279b2507125670d5e73c0e	450	PRINTS	PR00237	Rhodopsin-like GPCR superfamily signature	225	248	1.5e-41	T	16-08-2022	IPR000276	G protein-coupled receptor, rhodopsin-like	GO:0004930|GO:0007186|GO:0016021
Heas06000	47036c28d4279b2507125670d5e73c0e	450	PRINTS	PR00237	Rhodopsin-like GPCR superfamily signature	137	159	1.5e-41	T	16-08-2022	IPR000276	G protein-coupled receptor, rhodopsin-like	GO:0004930|GO:0007186|GO:0016021
Heas06000	47036c28d4279b2507125670d5e73c0e	450	PRINTS	PR00237	Rhodopsin-like GPCR superfamily signature	173	194	1.5e-41	T	16-08-2022	IPR000276	G protein-coupled receptor, rhodopsin-like	GO:0004930|GO:0007186|GO:0016021
Heas06000	47036c28d4279b2507125670d5e73c0e	450	PRINTS	PR00237	Rhodopsin-like GPCR superfamily signature	59	83	1.5e-41	T	16-08-2022	IPR000276	G protein-coupled receptor, rhodopsin-like	GO:0004930|GO:0007186|GO:0016021
Heas06000	47036c28d4279b2507125670d5e73c0e	450	PRINTS	PR00237	Rhodopsin-like GPCR superfamily signature	370	396	1.5e-41	T	16-08-2022	IPR000276	G protein-coupled receptor, rhodopsin-like	GO:0004930|GO:0007186|GO:0016021
Heas06000	47036c28d4279b2507125670d5e73c0e	450	PRINTS	PR00237	Rhodopsin-like GPCR superfamily signature	328	352	1.5e-41	T	16-08-2022	IPR000276	G protein-coupled receptor, rhodopsin-like	GO:0004930|GO:0007186|GO:0016021
Heas06000	47036c28d4279b2507125670d5e73c0e	450	PRINTS	PR00237	Rhodopsin-like GPCR superfamily signature	92	113	1.5e-41	T	16-08-2022	IPR000276	G protein-coupled receptor, rhodopsin-like	GO:0004930|GO:0007186|GO:0016021
Heas06000	47036c28d4279b2507125670d5e73c0e	450	PANTHER	PTHR24243:SF211	NEUROPEPTIDE RECEPTOR FAMILY	29	439	1.2e-152	T	16-08-2022	-	-
Heas06000	47036c28d4279b2507125670d5e73c0e	450	PRINTS	PR01012	Neuropeptide Y receptor signature	386	399	1.1e-08	T	16-08-2022	IPR000611	Neuropeptide Y receptor family	GO:0004983|GO:0007186|GO:0016021
Heas06000	47036c28d4279b2507125670d5e73c0e	450	PRINTS	PR01012	Neuropeptide Y receptor signature	84	96	1.1e-08	T	16-08-2022	IPR000611	Neuropeptide Y receptor family	GO:0004983|GO:0007186|GO:0016021
Heas06000	47036c28d4279b2507125670d5e73c0e	450	PRINTS	PR01012	Neuropeptide Y receptor signature	114	126	1.1e-08	T	16-08-2022	IPR000611	Neuropeptide Y receptor family	GO:0004983|GO:0007186|GO:0016021
Heas06000	47036c28d4279b2507125670d5e73c0e	450	PRINTS	PR01012	Neuropeptide Y receptor signature	137	152	1.1e-08	T	16-08-2022	IPR000611	Neuropeptide Y receptor family	GO:0004983|GO:0007186|GO:0016021
Heas06000	47036c28d4279b2507125670d5e73c0e	450	PANTHER	PTHR24243	G-PROTEIN COUPLED RECEPTOR	29	439	1.2e-152	T	16-08-2022	-	-
Heas06000	47036c28d4279b2507125670d5e73c0e	450	TMHMM	TMhelix	Region of a membrane-bound protein predicted to be embedded in the membrane.	327	349	-	T	16-08-2022	-	-
Heas06000	47036c28d4279b2507125670d5e73c0e	450	ProSitePatterns	PS00237	G-protein coupled receptors family 1 signature.	143	159	-	T	16-08-2022	IPR000276	G protein-coupled receptor, rhodopsin-like	GO:0004930|GO:0007186|GO:0016021
Heas06000	47036c28d4279b2507125670d5e73c0e	450	TMHMM	TMhelix	Region of a membrane-bound protein predicted to be embedded in the membrane.	223	245	-	T	16-08-2022	-	-
Heas06000	47036c28d4279b2507125670d5e73c0e	450	CDD	cd15012	7tmA_Trissin_R	59	399	1.57867e-121	T	16-08-2022	-	-
Heas06000	47036c28d4279b2507125670d5e73c0e	450	TMHMM	TMhelix	Region of a membrane-bound protein predicted to be embedded in the membrane.	95	117	-	T	16-08-2022	-	-
Heas06000	47036c28d4279b2507125670d5e73c0e	450	TMHMM	TMhelix	Region of a membrane-bound protein predicted to be embedded in the membrane.	369	391	-	T	16-08-2022	-	-
Heas06000	47036c28d4279b2507125670d5e73c0e	450	SUPERFAMILY	SSF81321	Family A G protein-coupled receptor-like	32	417	6.04e-73	T	16-08-2022	-	-
Heas06000	47036c28d4279b2507125670d5e73c0e	450	ProSiteProfiles	PS50262	G-protein coupled receptors family 1 profile.	74	388	42.3981	T	16-08-2022	IPR017452	GPCR, rhodopsin-like, 7TM	GO:0016021
Heas06000	47036c28d4279b2507125670d5e73c0e	450	Pfam	PF00001	7 transmembrane receptor (rhodopsin family)	74	388	2.9e-54	T	16-08-2022	IPR000276	G protein-coupled receptor, rhodopsin-like	GO:0004930|GO:0007186|GO:0016021
Heas06000	47036c28d4279b2507125670d5e73c0e	450	TMHMM	TMhelix	Region of a membrane-bound protein predicted to be embedded in the membrane.	60	82	-	T	16-08-2022	-	-
Heas06000	47036c28d4279b2507125670d5e73c0e	450	TMHMM	TMhelix	Region of a membrane-bound protein predicted to be embedded in the membrane.	132	154	-	T	16-08-2022	-	-
Heas06000	47036c28d4279b2507125670d5e73c0e	450	Gene3D	G3DSA:1.20.1070.10	-	24	417	4.9e-83	T	16-08-2022	-	-
Heas09479	7fedf3f5d7ee9526fa9b019386242930	294	Pfam	PF02104	SURF1 family	60	276	1.6e-47	T	16-08-2022	IPR002994	Surfeit locus 1/Shy1	GO:0016020
Heas09479	7fedf3f5d7ee9526fa9b019386242930	294	ProSiteProfiles	PS50895	SURF1 family profile.	52	292	41.657	T	16-08-2022	IPR002994	Surfeit locus 1/Shy1	GO:0016020
Heas09479	7fedf3f5d7ee9526fa9b019386242930	294	CDD	cd06662	SURF1	65	282	1.38587e-67	T	16-08-2022	IPR002994	Surfeit locus 1/Shy1	GO:0016020
Heas09479	7fedf3f5d7ee9526fa9b019386242930	294	PANTHER	PTHR23427	SURFEIT LOCUS PROTEIN	26	290	4.7e-67	T	16-08-2022	IPR045214	Surfeit locus 1/4	-
Heas09479	7fedf3f5d7ee9526fa9b019386242930	294	TMHMM	TMhelix	Region of a membrane-bound protein predicted to be embedded in the membrane.	266	288	-	T	16-08-2022	-	-
Heas09479	7fedf3f5d7ee9526fa9b019386242930	294	PANTHER	PTHR23427:SF2	SURFEIT LOCUS PROTEIN 1	26	290	4.7e-67	T	16-08-2022	-	-
Heas01704	2292c9ebbd92ea4d8ca0d8cd653fed61	926	MobiDBLite	mobidb-lite	consensus disorder prediction	853	873	-	T	16-08-2022	-	-
Heas01704	2292c9ebbd92ea4d8ca0d8cd653fed61	926	ProSiteProfiles	PS50158	Zinc finger CCHC-type profile.	484	499	9.65272	T	16-08-2022	IPR001878	Zinc finger, CCHC-type	GO:0003676|GO:0008270
Heas01704	2292c9ebbd92ea4d8ca0d8cd653fed61	926	PANTHER	PTHR45895	-	579	818	1.4e-21	T	16-08-2022	-	-
Heas01704	2292c9ebbd92ea4d8ca0d8cd653fed61	926	Pfam	PF14223	gag-polypeptide of LTR copia-type	309	440	1.3e-22	T	16-08-2022	-	-
Heas01704	2292c9ebbd92ea4d8ca0d8cd653fed61	926	SUPERFAMILY	SSF53098	Ribonuclease H-like	715	814	7.59e-16	T	16-08-2022	IPR012337	Ribonuclease H-like superfamily	-
Heas01704	2292c9ebbd92ea4d8ca0d8cd653fed61	926	ProSiteProfiles	PS50994	Integrase catalytic domain profile.	706	808	10.4302	T	16-08-2022	IPR001584	Integrase, catalytic core	GO:0015074
Heas01704	2292c9ebbd92ea4d8ca0d8cd653fed61	926	Coils	Coil	Coil	117	158	-	T	16-08-2022	-	-
Heas01704	2292c9ebbd92ea4d8ca0d8cd653fed61	926	Gene3D	G3DSA:3.30.420.10	-	712	815	2.1e-15	T	16-08-2022	IPR036397	Ribonuclease H superfamily	GO:0003676
Heas01704	2292c9ebbd92ea4d8ca0d8cd653fed61	926	SUPERFAMILY	SSF57756	Retrovirus zinc finger-like domains	472	504	4.71e-07	T	16-08-2022	IPR036875	Zinc finger, CCHC-type superfamily	GO:0003676|GO:0008270
Heas01704	2292c9ebbd92ea4d8ca0d8cd653fed61	926	Pfam	PF00665	Integrase core domain	721	804	6.1e-10	T	16-08-2022	IPR001584	Integrase, catalytic core	GO:0015074
Heas01704	2292c9ebbd92ea4d8ca0d8cd653fed61	926	Gene3D	G3DSA:4.10.60.10	-	452	519	4.1e-05	T	16-08-2022	-	-
Heas01704	2292c9ebbd92ea4d8ca0d8cd653fed61	926	Pfam	PF13976	GAG-pre-integrase domain	652	704	3.1e-09	T	16-08-2022	IPR025724	GAG-pre-integrase domain	-
Heas01704	2292c9ebbd92ea4d8ca0d8cd653fed61	926	Coils	Coil	Coil	919	926	-	T	16-08-2022	-	-
Heas01704	2292c9ebbd92ea4d8ca0d8cd653fed61	926	MobiDBLite	mobidb-lite	consensus disorder prediction	880	900	-	T	16-08-2022	-	-
Heas01704	2292c9ebbd92ea4d8ca0d8cd653fed61	926	MobiDBLite	mobidb-lite	consensus disorder prediction	852	926	-	T	16-08-2022	-	-
Heas01035	ba36aac2c9eea55e8c380dccc5399f14	1172	Gene3D	G3DSA:3.30.420.10	-	1063	1153	1.8e-17	T	16-08-2022	IPR036397	Ribonuclease H superfamily	GO:0003676
Heas01035	ba36aac2c9eea55e8c380dccc5399f14	1172	Pfam	PF17921	Integrase zinc binding domain	1000	1055	4.9e-20	T	16-08-2022	IPR041588	Integrase zinc-binding domain	-
Heas01035	ba36aac2c9eea55e8c380dccc5399f14	1172	SUPERFAMILY	SSF56672	DNA/RNA polymerases	250	688	8.12e-161	T	16-08-2022	IPR043502	DNA/RNA polymerase superfamily	-
Heas01035	ba36aac2c9eea55e8c380dccc5399f14	1172	Gene3D	G3DSA:3.30.70.270	-	355	490	1.7e-80	T	16-08-2022	IPR043128	Reverse transcriptase/Diguanylate cyclase domain	-
Heas01035	ba36aac2c9eea55e8c380dccc5399f14	1172	Gene3D	G3DSA:1.10.340.70	-	964	1054	2.6e-18	T	16-08-2022	-	-
Heas01035	ba36aac2c9eea55e8c380dccc5399f14	1172	Gene3D	G3DSA:2.40.70.10	Acid Proteases	3	124	1.9e-15	T	16-08-2022	IPR021109	Aspartic peptidase domain superfamily	-
Heas01035	ba36aac2c9eea55e8c380dccc5399f14	1172	Gene3D	G3DSA:3.30.70.270	-	500	580	5.2e-28	T	16-08-2022	IPR043128	Reverse transcriptase/Diguanylate cyclase domain	-
Heas01035	ba36aac2c9eea55e8c380dccc5399f14	1172	ProSiteProfiles	PS50994	Integrase catalytic domain profile.	1069	1172	12.5965	T	16-08-2022	IPR001584	Integrase, catalytic core	GO:0015074
Heas01035	ba36aac2c9eea55e8c380dccc5399f14	1172	Pfam	PF00078	Reverse transcriptase (RNA-dependent DNA polymerase)	326	490	3.8e-29	T	16-08-2022	IPR000477	Reverse transcriptase domain	-
Heas01035	ba36aac2c9eea55e8c380dccc5399f14	1172	ProSitePatterns	PS00141	Eukaryotic and viral aspartyl proteases active site.	19	30	-	T	16-08-2022	IPR001969	Aspartic peptidase, active site	GO:0004190|GO:0006508
Heas01035	ba36aac2c9eea55e8c380dccc5399f14	1172	PANTHER	PTHR24559:SF324	TRANSPOSON TY3-I GAG-POL POLYPROTEIN-LIKE PROTEIN	249	688	9.3e-123	T	16-08-2022	-	-
Heas01035	ba36aac2c9eea55e8c380dccc5399f14	1172	SUPERFAMILY	SSF50630	Acid proteases	5	106	8.23e-08	T	16-08-2022	IPR021109	Aspartic peptidase domain superfamily	-
Heas01035	ba36aac2c9eea55e8c380dccc5399f14	1172	SUPERFAMILY	SSF53098	Ribonuclease H-like	1070	1145	1.14e-12	T	16-08-2022	IPR012337	Ribonuclease H-like superfamily	-
Heas01035	ba36aac2c9eea55e8c380dccc5399f14	1172	PANTHER	PTHR24559	TRANSPOSON TY3-I GAG-POL POLYPROTEIN	249	688	9.3e-123	T	16-08-2022	-	-
Heas01035	ba36aac2c9eea55e8c380dccc5399f14	1172	MobiDBLite	mobidb-lite	consensus disorder prediction	710	825	-	T	16-08-2022	-	-
Heas01035	ba36aac2c9eea55e8c380dccc5399f14	1172	ProSiteProfiles	PS50878	Reverse transcriptase (RT) catalytic domain profile.	306	490	16.2143	T	16-08-2022	IPR000477	Reverse transcriptase domain	-
Heas01035	ba36aac2c9eea55e8c380dccc5399f14	1172	Gene3D	G3DSA:3.10.20.370	-	581	652	4.1e-11	T	16-08-2022	-	-
Heas01035	ba36aac2c9eea55e8c380dccc5399f14	1172	Pfam	PF17917	RNase H-like domain found in reverse transcriptase	578	681	2.5e-39	T	16-08-2022	IPR041373	Reverse transcriptase, RNase H-like domain	-
Heas01035	ba36aac2c9eea55e8c380dccc5399f14	1172	MobiDBLite	mobidb-lite	consensus disorder prediction	789	825	-	T	16-08-2022	-	-
Heas01035	ba36aac2c9eea55e8c380dccc5399f14	1172	Gene3D	G3DSA:3.10.10.10	HIV Type 1 Reverse Transcriptase, subunit A, domain 1	272	415	1.7e-80	T	16-08-2022	-	-
Heas01035	ba36aac2c9eea55e8c380dccc5399f14	1172	CDD	cd09274	RNase_HI_RT_Ty3	584	703	7.02707e-61	T	16-08-2022	-	-
Heas01035	ba36aac2c9eea55e8c380dccc5399f14	1172	MobiDBLite	mobidb-lite	consensus disorder prediction	710	728	-	T	16-08-2022	-	-
Heas01035	ba36aac2c9eea55e8c380dccc5399f14	1172	MobiDBLite	mobidb-lite	consensus disorder prediction	744	773	-	T	16-08-2022	-	-
Heas01035	ba36aac2c9eea55e8c380dccc5399f14	1172	CDD	cd00303	retropepsin_like	11	99	9.67235e-10	T	16-08-2022	-	-
Heas01035	ba36aac2c9eea55e8c380dccc5399f14	1172	CDD	cd01647	RT_LTR	310	490	5.22255e-80	T	16-08-2022	-	-
Heas08405	f739ec355682aa5730d6d488b9a13950	336	TMHMM	TMhelix	Region of a membrane-bound protein predicted to be embedded in the membrane.	5	27	-	T	16-08-2022	-	-
Heas08405	f739ec355682aa5730d6d488b9a13950	336	Pfam	PF07850	Renin receptor-like protein	247	335	4.2e-28	T	16-08-2022	IPR012493	Renin receptor-like	GO:0016021|GO:0038023
Heas08405	f739ec355682aa5730d6d488b9a13950	336	PANTHER	PTHR13351	RENIN RECEPTOR	7	335	2.9e-69	T	16-08-2022	IPR012493	Renin receptor-like	GO:0016021|GO:0038023
Heas08405	f739ec355682aa5730d6d488b9a13950	336	TMHMM	TMhelix	Region of a membrane-bound protein predicted to be embedded in the membrane.	291	313	-	T	16-08-2022	-	-
Heas00577	7a9768fda623a02671fe04305dfdf408	1465	Gene3D	G3DSA:4.10.800.10	-	69	131	2e-07	T	16-08-2022	IPR036857	Thyroglobulin type-1 superfamily	-
Heas00577	7a9768fda623a02671fe04305dfdf408	1465	ProSiteProfiles	PS51252	Antistasin-like domain profile.	846	873	8.89121	T	16-08-2022	IPR004094	Antistasin-like domain	GO:0004867
Heas00577	7a9768fda623a02671fe04305dfdf408	1465	CDD	cd00191	TY	322	386	1.24355e-11	T	16-08-2022	IPR000716	Thyroglobulin type-1	-
Heas00577	7a9768fda623a02671fe04305dfdf408	1465	SMART	SM00211	TY_2	797	844	6.5e-18	T	16-08-2022	IPR000716	Thyroglobulin type-1	-
Heas00577	7a9768fda623a02671fe04305dfdf408	1465	SMART	SM00211	TY_2	613	659	1.7e-09	T	16-08-2022	IPR000716	Thyroglobulin type-1	-
Heas00577	7a9768fda623a02671fe04305dfdf408	1465	SMART	SM00211	TY_2	343	390	5.3e-09	T	16-08-2022	IPR000716	Thyroglobulin type-1	-
Heas00577	7a9768fda623a02671fe04305dfdf408	1465	SMART	SM00211	TY_2	101	151	2e-07	T	16-08-2022	IPR000716	Thyroglobulin type-1	-
Heas00577	7a9768fda623a02671fe04305dfdf408	1465	SMART	SM00211	TY_2	1062	1109	9.4e-06	T	16-08-2022	IPR000716	Thyroglobulin type-1	-
Heas00577	7a9768fda623a02671fe04305dfdf408	1465	SMART	SM00211	TY_2	1224	1268	2.1e-06	T	16-08-2022	IPR000716	Thyroglobulin type-1	-
Heas00577	7a9768fda623a02671fe04305dfdf408	1465	Coils	Coil	Coil	1122	1142	-	T	16-08-2022	-	-
Heas00577	7a9768fda623a02671fe04305dfdf408	1465	Gene3D	G3DSA:4.10.800.10	-	588	642	4e-08	T	16-08-2022	IPR036857	Thyroglobulin type-1 superfamily	-
Heas00577	7a9768fda623a02671fe04305dfdf408	1465	ProSiteProfiles	PS51252	Antistasin-like domain profile.	403	428	8.94526	T	16-08-2022	IPR004094	Antistasin-like domain	GO:0004867
Heas00577	7a9768fda623a02671fe04305dfdf408	1465	ProSiteProfiles	PS51390	WAP-type 'four-disulfide core' domain profile.	22	67	12.5551	T	16-08-2022	IPR008197	WAP-type 'four-disulfide core' domain	GO:0005576|GO:0030414
Heas00577	7a9768fda623a02671fe04305dfdf408	1465	Gene3D	G3DSA:4.10.410.10	Pancreatic trypsin inhibitor Kunitz domain	957	1024	6.3e-16	T	16-08-2022	IPR036880	Pancreatic trypsin inhibitor Kunitz domain superfamily	GO:0004867
Heas00577	7a9768fda623a02671fe04305dfdf408	1465	PRINTS	PR00759	Basic protease (Kunitz-type) inhibitor family signature	959	973	7.1e-06	T	16-08-2022	IPR002223	Pancreatic trypsin inhibitor Kunitz domain	GO:0004867
Heas00577	7a9768fda623a02671fe04305dfdf408	1465	PRINTS	PR00759	Basic protease (Kunitz-type) inhibitor family signature	991	1001	7.1e-06	T	16-08-2022	IPR002223	Pancreatic trypsin inhibitor Kunitz domain	GO:0004867
Heas00577	7a9768fda623a02671fe04305dfdf408	1465	PRINTS	PR00759	Basic protease (Kunitz-type) inhibitor family signature	1001	1016	7.1e-06	T	16-08-2022	IPR002223	Pancreatic trypsin inhibitor Kunitz domain	GO:0004867
Heas00577	7a9768fda623a02671fe04305dfdf408	1465	SUPERFAMILY	SSF57610	Thyroglobulin type-1 domain	585	657	5.49e-16	T	16-08-2022	IPR036857	Thyroglobulin type-1 superfamily	-
Heas00577	7a9768fda623a02671fe04305dfdf408	1465	SUPERFAMILY	SSF57610	Thyroglobulin type-1 domain	755	843	2.88e-20	T	16-08-2022	IPR036857	Thyroglobulin type-1 superfamily	-
Heas00577	7a9768fda623a02671fe04305dfdf408	1465	ProSitePatterns	PS00280	Pancreatic trypsin inhibitor (Kunitz) family signature.	994	1012	-	T	16-08-2022	IPR020901	Proteinase inhibitor I2, Kunitz, conserved site	-
Heas00577	7a9768fda623a02671fe04305dfdf408	1465	Coils	Coil	Coil	1465	1465	-	T	16-08-2022	-	-
Heas00577	7a9768fda623a02671fe04305dfdf408	1465	ProSitePatterns	PS00484	Thyroglobulin type-1 repeat signature.	342	371	-	T	16-08-2022	IPR000716	Thyroglobulin type-1	-
Heas00577	7a9768fda623a02671fe04305dfdf408	1465	CDD	cd00191	TY	774	840	8.44369e-16	T	16-08-2022	IPR000716	Thyroglobulin type-1	-
Heas00577	7a9768fda623a02671fe04305dfdf408	1465	CDD	cd00191	TY	614	655	8.63583e-08	T	16-08-2022	IPR000716	Thyroglobulin type-1	-
Heas00577	7a9768fda623a02671fe04305dfdf408	1465	ProSiteProfiles	PS51162	Thyroglobulin type-1 domain profile.	68	147	10.0206	T	16-08-2022	IPR000716	Thyroglobulin type-1	-
Heas00577	7a9768fda623a02671fe04305dfdf408	1465	SMART	SM00289	WR1_2	219	266	0.0048	T	16-08-2022	IPR006150	Cysteine-rich repeat	-
Heas00577	7a9768fda623a02671fe04305dfdf408	1465	SMART	SM00289	WR1_2	470	513	0.61	T	16-08-2022	IPR006150	Cysteine-rich repeat	-
Heas00577	7a9768fda623a02671fe04305dfdf408	1465	SMART	SM00289	WR1_2	910	956	0.0049	T	16-08-2022	IPR006150	Cysteine-rich repeat	-
Heas00577	7a9768fda623a02671fe04305dfdf408	1465	SMART	SM00289	WR1_2	275	305	130	T	16-08-2022	IPR006150	Cysteine-rich repeat	-
Heas00577	7a9768fda623a02671fe04305dfdf408	1465	SMART	SM00131	KU_2	960	1017	2.4e-16	T	16-08-2022	IPR002223	Pancreatic trypsin inhibitor Kunitz domain	GO:0004867
Heas00577	7a9768fda623a02671fe04305dfdf408	1465	SMART	SM00217	wap2	726	769	0.0016	T	16-08-2022	IPR008197	WAP-type 'four-disulfide core' domain	GO:0005576|GO:0030414
Heas00577	7a9768fda623a02671fe04305dfdf408	1465	SMART	SM00217	wap2	273	317	0.00098	T	16-08-2022	IPR008197	WAP-type 'four-disulfide core' domain	GO:0005576|GO:0030414
Heas00577	7a9768fda623a02671fe04305dfdf408	1465	SMART	SM00217	wap2	25	67	0.062	T	16-08-2022	IPR008197	WAP-type 'four-disulfide core' domain	GO:0005576|GO:0030414
Heas00577	7a9768fda623a02671fe04305dfdf408	1465	ProSiteProfiles	PS51390	WAP-type 'four-disulfide core' domain profile.	709	769	11.542	T	16-08-2022	IPR008197	WAP-type 'four-disulfide core' domain	GO:0005576|GO:0030414
Heas00577	7a9768fda623a02671fe04305dfdf408	1465	SUPERFAMILY	SSF57262	Leech antihemostatic proteins	653	693	3.21e-05	T	16-08-2022	IPR011061	Hirudin/antistatin	GO:0004857
Heas00577	7a9768fda623a02671fe04305dfdf408	1465	SUPERFAMILY	SSF57256	Elafin-like	726	769	1.31e-06	T	16-08-2022	IPR036645	Elafin-like superfamily	-
Heas00577	7a9768fda623a02671fe04305dfdf408	1465	SUPERFAMILY	SSF57610	Thyroglobulin type-1 domain	1037	1109	3.92e-16	T	16-08-2022	IPR036857	Thyroglobulin type-1 superfamily	-
Heas00577	7a9768fda623a02671fe04305dfdf408	1465	ProSiteProfiles	PS51252	Antistasin-like domain profile.	153	178	9.4092	T	16-08-2022	IPR004094	Antistasin-like domain	GO:0004867
Heas00577	7a9768fda623a02671fe04305dfdf408	1465	ProSiteProfiles	PS51162	Thyroglobulin type-1 domain profile.	771	840	11.9406	T	16-08-2022	IPR000716	Thyroglobulin type-1	-
Heas00577	7a9768fda623a02671fe04305dfdf408	1465	Pfam	PF02822	Antistasin family	403	428	0.0002	T	16-08-2022	IPR004094	Antistasin-like domain	GO:0004867
Heas00577	7a9768fda623a02671fe04305dfdf408	1465	Pfam	PF02822	Antistasin family	153	178	8.6e-07	T	16-08-2022	IPR004094	Antistasin-like domain	GO:0004867
Heas00577	7a9768fda623a02671fe04305dfdf408	1465	ProSiteProfiles	PS50279	Pancreatic trypsin inhibitor (Kunitz) family profile.	962	1016	14.4612	T	16-08-2022	IPR002223	Pancreatic trypsin inhibitor Kunitz domain	GO:0004867
Heas00577	7a9768fda623a02671fe04305dfdf408	1465	CDD	cd00191	TY	1041	1105	6.30066e-11	T	16-08-2022	IPR000716	Thyroglobulin type-1	-
Heas00577	7a9768fda623a02671fe04305dfdf408	1465	PANTHER	PTHR12352	SECRETED MODULAR CALCIUM-BINDING PROTEIN	1206	1264	4.1e-59	T	16-08-2022	-	-
Heas00577	7a9768fda623a02671fe04305dfdf408	1465	PANTHER	PTHR12352	SECRETED MODULAR CALCIUM-BINDING PROTEIN	543	1144	4.1e-59	T	16-08-2022	-	-
Heas00577	7a9768fda623a02671fe04305dfdf408	1465	Pfam	PF00014	Kunitz/Bovine pancreatic trypsin inhibitor domain	961	1016	1.1e-14	T	16-08-2022	IPR002223	Pancreatic trypsin inhibitor Kunitz domain	GO:0004867
Heas00577	7a9768fda623a02671fe04305dfdf408	1465	TMHMM	TMhelix	Region of a membrane-bound protein predicted to be embedded in the membrane.	1390	1412	-	T	16-08-2022	-	-
Heas00577	7a9768fda623a02671fe04305dfdf408	1465	CDD	cd00191	TY	86	138	4.70427e-08	T	16-08-2022	IPR000716	Thyroglobulin type-1	-
Heas00577	7a9768fda623a02671fe04305dfdf408	1465	ProSiteProfiles	PS51162	Thyroglobulin type-1 domain profile.	319	386	9.82926	T	16-08-2022	IPR000716	Thyroglobulin type-1	-
Heas00577	7a9768fda623a02671fe04305dfdf408	1465	SUPERFAMILY	SSF57262	Leech antihemostatic proteins	150	182	2.23e-06	T	16-08-2022	IPR011061	Hirudin/antistatin	GO:0004857
Heas00577	7a9768fda623a02671fe04305dfdf408	1465	Gene3D	G3DSA:2.10.22.10	Antistasin; domain 1	385	436	1.8e-06	T	16-08-2022	-	-
Heas00577	7a9768fda623a02671fe04305dfdf408	1465	Gene3D	G3DSA:2.10.22.10	Antistasin; domain 1	644	697	7.9e-09	T	16-08-2022	-	-
Heas00577	7a9768fda623a02671fe04305dfdf408	1465	Gene3D	G3DSA:2.10.22.10	Antistasin; domain 1	137	186	1.7e-09	T	16-08-2022	-	-
Heas00577	7a9768fda623a02671fe04305dfdf408	1465	SUPERFAMILY	SSF57610	Thyroglobulin type-1 domain	1205	1262	1.27e-10	T	16-08-2022	IPR036857	Thyroglobulin type-1 superfamily	-
Heas00577	7a9768fda623a02671fe04305dfdf408	1465	SUPERFAMILY	SSF57362	BPTI-like	953	1018	1.39e-15	T	16-08-2022	IPR036880	Pancreatic trypsin inhibitor Kunitz domain superfamily	GO:0004867
Heas00577	7a9768fda623a02671fe04305dfdf408	1465	Gene3D	G3DSA:4.10.800.10	-	1206	1265	2.8e-09	T	16-08-2022	IPR036857	Thyroglobulin type-1 superfamily	-
Heas00577	7a9768fda623a02671fe04305dfdf408	1465	Gene3D	G3DSA:4.10.800.10	-	771	842	5.3e-18	T	16-08-2022	IPR036857	Thyroglobulin type-1 superfamily	-
Heas00577	7a9768fda623a02671fe04305dfdf408	1465	Gene3D	G3DSA:4.10.800.10	-	320	384	4e-13	T	16-08-2022	IPR036857	Thyroglobulin type-1 superfamily	-
Heas00577	7a9768fda623a02671fe04305dfdf408	1465	Gene3D	G3DSA:4.10.800.10	-	1039	1107	3.1e-14	T	16-08-2022	IPR036857	Thyroglobulin type-1 superfamily	-
Heas00577	7a9768fda623a02671fe04305dfdf408	1465	SUPERFAMILY	SSF57610	Thyroglobulin type-1 domain	86	148	5.49e-12	T	16-08-2022	IPR036857	Thyroglobulin type-1 superfamily	-
Heas00577	7a9768fda623a02671fe04305dfdf408	1465	ProSiteProfiles	PS51252	Antistasin-like domain profile.	664	689	9.67946	T	16-08-2022	IPR004094	Antistasin-like domain	GO:0004867
Heas00577	7a9768fda623a02671fe04305dfdf408	1465	Pfam	PF00095	WAP-type (Whey Acidic Protein) 'four-disulfide core'	273	316	3.2e-07	T	16-08-2022	IPR008197	WAP-type 'four-disulfide core' domain	GO:0005576|GO:0030414
Heas00577	7a9768fda623a02671fe04305dfdf408	1465	Pfam	PF00095	WAP-type (Whey Acidic Protein) 'four-disulfide core'	726	767	1.2e-07	T	16-08-2022	IPR008197	WAP-type 'four-disulfide core' domain	GO:0005576|GO:0030414
Heas00577	7a9768fda623a02671fe04305dfdf408	1465	CDD	cd00109	KU	960	1017	1.97226e-12	T	16-08-2022	IPR002223	Pancreatic trypsin inhibitor Kunitz domain	GO:0004867
Heas00577	7a9768fda623a02671fe04305dfdf408	1465	ProSitePatterns	PS00484	Thyroglobulin type-1 repeat signature.	1061	1090	-	T	16-08-2022	IPR000716	Thyroglobulin type-1	-
Heas00577	7a9768fda623a02671fe04305dfdf408	1465	CDD	cd00191	TY	1208	1255	2.54335e-06	T	16-08-2022	IPR000716	Thyroglobulin type-1	-
Heas00577	7a9768fda623a02671fe04305dfdf408	1465	Pfam	PF14625	Lustrin, cysteine-rich repeated domain	471	513	1.1e-05	T	16-08-2022	IPR028150	Lustrin, cysteine-rich repeated	-
Heas00577	7a9768fda623a02671fe04305dfdf408	1465	Pfam	PF14625	Lustrin, cysteine-rich repeated domain	911	956	1.9e-06	T	16-08-2022	IPR028150	Lustrin, cysteine-rich repeated	-
Heas00577	7a9768fda623a02671fe04305dfdf408	1465	Pfam	PF14625	Lustrin, cysteine-rich repeated domain	221	266	2.2e-06	T	16-08-2022	IPR028150	Lustrin, cysteine-rich repeated	-
Heas00577	7a9768fda623a02671fe04305dfdf408	1465	Gene3D	G3DSA:4.10.75.10	-	270	319	1.4e-07	T	16-08-2022	IPR036645	Elafin-like superfamily	-
Heas00577	7a9768fda623a02671fe04305dfdf408	1465	Gene3D	G3DSA:4.10.75.10	-	723	770	4.5e-09	T	16-08-2022	IPR036645	Elafin-like superfamily	-
Heas00577	7a9768fda623a02671fe04305dfdf408	1465	ProSitePatterns	PS00484	Thyroglobulin type-1 repeat signature.	796	825	-	T	16-08-2022	IPR000716	Thyroglobulin type-1	-
Heas00577	7a9768fda623a02671fe04305dfdf408	1465	ProSiteProfiles	PS51162	Thyroglobulin type-1 domain profile.	587	655	9.55215	T	16-08-2022	IPR000716	Thyroglobulin type-1	-
Heas00577	7a9768fda623a02671fe04305dfdf408	1465	SUPERFAMILY	SSF57610	Thyroglobulin type-1 domain	287	389	2.62e-15	T	16-08-2022	IPR036857	Thyroglobulin type-1 superfamily	-
Heas00577	7a9768fda623a02671fe04305dfdf408	1465	ProSiteProfiles	PS51390	WAP-type 'four-disulfide core' domain profile.	270	317	13.5002	T	16-08-2022	IPR008197	WAP-type 'four-disulfide core' domain	GO:0005576|GO:0030414
Heas00577	7a9768fda623a02671fe04305dfdf408	1465	PANTHER	PTHR12352:SF3	NIDOGEN-2	1206	1264	4.1e-59	T	16-08-2022	-	-
Heas00577	7a9768fda623a02671fe04305dfdf408	1465	PANTHER	PTHR12352:SF3	NIDOGEN-2	543	1144	4.1e-59	T	16-08-2022	-	-
Heas00577	7a9768fda623a02671fe04305dfdf408	1465	ProSiteProfiles	PS51162	Thyroglobulin type-1 domain profile.	1206	1264	8.95175	T	16-08-2022	IPR000716	Thyroglobulin type-1	-
Heas00577	7a9768fda623a02671fe04305dfdf408	1465	Pfam	PF00086	Thyroglobulin type-1 repeat	87	142	2.2e-11	T	16-08-2022	IPR000716	Thyroglobulin type-1	-
Heas00577	7a9768fda623a02671fe04305dfdf408	1465	Pfam	PF00086	Thyroglobulin type-1 repeat	326	386	8.8e-13	T	16-08-2022	IPR000716	Thyroglobulin type-1	-
Heas00577	7a9768fda623a02671fe04305dfdf408	1465	Pfam	PF00086	Thyroglobulin type-1 repeat	1221	1262	1.4e-08	T	16-08-2022	IPR000716	Thyroglobulin type-1	-
Heas00577	7a9768fda623a02671fe04305dfdf408	1465	Pfam	PF00086	Thyroglobulin type-1 repeat	774	840	3.6e-18	T	16-08-2022	IPR000716	Thyroglobulin type-1	-
Heas00577	7a9768fda623a02671fe04305dfdf408	1465	Pfam	PF00086	Thyroglobulin type-1 repeat	1042	1105	1.2e-14	T	16-08-2022	IPR000716	Thyroglobulin type-1	-
Heas00577	7a9768fda623a02671fe04305dfdf408	1465	Pfam	PF00086	Thyroglobulin type-1 repeat	613	655	1.3e-11	T	16-08-2022	IPR000716	Thyroglobulin type-1	-
Heas00577	7a9768fda623a02671fe04305dfdf408	1465	ProSiteProfiles	PS51162	Thyroglobulin type-1 domain profile.	1039	1105	10.3307	T	16-08-2022	IPR000716	Thyroglobulin type-1	-
Heas07634	83a177b262c3929b3ac5ce15de0e84cf	368	TMHMM	TMhelix	Region of a membrane-bound protein predicted to be embedded in the membrane.	5	24	-	T	16-08-2022	-	-
Heas07634	83a177b262c3929b3ac5ce15de0e84cf	368	PANTHER	PTHR46012	IP22168P	35	364	1.4e-122	T	16-08-2022	-	-
Heas07634	83a177b262c3929b3ac5ce15de0e84cf	368	SUPERFAMILY	SSF53448	Nucleotide-diphospho-sugar transferases	56	320	6.19e-47	T	16-08-2022	IPR029044	Nucleotide-diphospho-sugar transferases	-
Heas07634	83a177b262c3929b3ac5ce15de0e84cf	368	Pfam	PF01501	Glycosyl transferase family 8	65	277	3.5e-13	T	16-08-2022	IPR002495	Glycosyl transferase, family 8	GO:0016757
Heas07634	83a177b262c3929b3ac5ce15de0e84cf	368	Gene3D	G3DSA:3.90.550.10	Spore Coat Polysaccharide Biosynthesis Protein SpsA; Chain A	58	319	2.5e-39	T	16-08-2022	IPR029044	Nucleotide-diphospho-sugar transferases	-
Heas02857	88e74e5bd5b9fcd93ebf461d6b50e020	711	PANTHER	PTHR12895:SF9	DYMECLIN	1	699	2.3e-182	T	16-08-2022	-	-
Heas02857	88e74e5bd5b9fcd93ebf461d6b50e020	711	Pfam	PF09742	Dyggve-Melchior-Clausen syndrome protein	1	687	1.7e-165	T	16-08-2022	-	-
Heas02857	88e74e5bd5b9fcd93ebf461d6b50e020	711	PANTHER	PTHR12895	DYMECLIN	1	699	2.3e-182	T	16-08-2022	IPR019142	Dymeclin	-
Heas02022	fa7a9e1d1e88cc2622382a027daca4fa	852	Coils	Coil	Coil	628	648	-	T	16-08-2022	-	-
Heas02022	fa7a9e1d1e88cc2622382a027daca4fa	852	MobiDBLite	mobidb-lite	consensus disorder prediction	482	590	-	T	16-08-2022	-	-
Heas02022	fa7a9e1d1e88cc2622382a027daca4fa	852	MobiDBLite	mobidb-lite	consensus disorder prediction	340	398	-	T	16-08-2022	-	-
Heas02022	fa7a9e1d1e88cc2622382a027daca4fa	852	MobiDBLite	mobidb-lite	consensus disorder prediction	152	237	-	T	16-08-2022	-	-
Heas02022	fa7a9e1d1e88cc2622382a027daca4fa	852	MobiDBLite	mobidb-lite	consensus disorder prediction	574	590	-	T	16-08-2022	-	-
Heas02022	fa7a9e1d1e88cc2622382a027daca4fa	852	MobiDBLite	mobidb-lite	consensus disorder prediction	531	555	-	T	16-08-2022	-	-
Heas02022	fa7a9e1d1e88cc2622382a027daca4fa	852	MobiDBLite	mobidb-lite	consensus disorder prediction	50	65	-	T	16-08-2022	-	-
Heas02022	fa7a9e1d1e88cc2622382a027daca4fa	852	MobiDBLite	mobidb-lite	consensus disorder prediction	401	424	-	T	16-08-2022	-	-
Heas02022	fa7a9e1d1e88cc2622382a027daca4fa	852	MobiDBLite	mobidb-lite	consensus disorder prediction	153	170	-	T	16-08-2022	-	-
Heas02022	fa7a9e1d1e88cc2622382a027daca4fa	852	MobiDBLite	mobidb-lite	consensus disorder prediction	213	230	-	T	16-08-2022	-	-
Heas02022	fa7a9e1d1e88cc2622382a027daca4fa	852	MobiDBLite	mobidb-lite	consensus disorder prediction	774	806	-	T	16-08-2022	-	-
Heas02022	fa7a9e1d1e88cc2622382a027daca4fa	852	MobiDBLite	mobidb-lite	consensus disorder prediction	313	449	-	T	16-08-2022	-	-
Heas02022	fa7a9e1d1e88cc2622382a027daca4fa	852	MobiDBLite	mobidb-lite	consensus disorder prediction	515	529	-	T	16-08-2022	-	-
Heas02022	fa7a9e1d1e88cc2622382a027daca4fa	852	MobiDBLite	mobidb-lite	consensus disorder prediction	559	573	-	T	16-08-2022	-	-
Heas02022	fa7a9e1d1e88cc2622382a027daca4fa	852	Coils	Coil	Coil	762	782	-	T	16-08-2022	-	-
Heas02022	fa7a9e1d1e88cc2622382a027daca4fa	852	MobiDBLite	mobidb-lite	consensus disorder prediction	812	852	-	T	16-08-2022	-	-
Heas02022	fa7a9e1d1e88cc2622382a027daca4fa	852	MobiDBLite	mobidb-lite	consensus disorder prediction	482	500	-	T	16-08-2022	-	-
Heas02022	fa7a9e1d1e88cc2622382a027daca4fa	852	MobiDBLite	mobidb-lite	consensus disorder prediction	270	291	-	T	16-08-2022	-	-
Heas02022	fa7a9e1d1e88cc2622382a027daca4fa	852	MobiDBLite	mobidb-lite	consensus disorder prediction	774	852	-	T	16-08-2022	-	-
Heas02022	fa7a9e1d1e88cc2622382a027daca4fa	852	MobiDBLite	mobidb-lite	consensus disorder prediction	1	139	-	T	16-08-2022	-	-
Heas02022	fa7a9e1d1e88cc2622382a027daca4fa	852	MobiDBLite	mobidb-lite	consensus disorder prediction	313	327	-	T	16-08-2022	-	-
Heas02022	fa7a9e1d1e88cc2622382a027daca4fa	852	MobiDBLite	mobidb-lite	consensus disorder prediction	431	449	-	T	16-08-2022	-	-
Heas02022	fa7a9e1d1e88cc2622382a027daca4fa	852	MobiDBLite	mobidb-lite	consensus disorder prediction	180	195	-	T	16-08-2022	-	-
Heas09734	fbea7367a4f72a61570a56bf9445d9e5	285	Coils	Coil	Coil	237	257	-	T	16-08-2022	-	-
Heas09734	fbea7367a4f72a61570a56bf9445d9e5	285	Coils	Coil	Coil	5	32	-	T	16-08-2022	-	-
Heas09734	fbea7367a4f72a61570a56bf9445d9e5	285	MobiDBLite	mobidb-lite	consensus disorder prediction	258	278	-	T	16-08-2022	-	-
Heas09734	fbea7367a4f72a61570a56bf9445d9e5	285	PANTHER	PTHR33327	-	24	211	6.1e-57	T	16-08-2022	-	-
Heas09734	fbea7367a4f72a61570a56bf9445d9e5	285	MobiDBLite	mobidb-lite	consensus disorder prediction	258	274	-	T	16-08-2022	-	-
Heas09984	38d3f13d5049a843a12a6a63b2e721c8	275	TMHMM	TMhelix	Region of a membrane-bound protein predicted to be embedded in the membrane.	202	219	-	T	16-08-2022	-	-
Heas09984	38d3f13d5049a843a12a6a63b2e721c8	275	PANTHER	PTHR11157:SF103	ELONGATION OF VERY LONG CHAIN FATTY ACIDS PROTEIN	14	262	1.5e-76	T	16-08-2022	-	-
Heas09984	38d3f13d5049a843a12a6a63b2e721c8	275	PANTHER	PTHR11157	FATTY ACID ACYL TRANSFERASE-RELATED	14	262	1.5e-76	T	16-08-2022	IPR002076	ELO family	GO:0009922|GO:0016021
Heas09984	38d3f13d5049a843a12a6a63b2e721c8	275	TMHMM	TMhelix	Region of a membrane-bound protein predicted to be embedded in the membrane.	167	189	-	T	16-08-2022	-	-
Heas09984	38d3f13d5049a843a12a6a63b2e721c8	275	TMHMM	TMhelix	Region of a membrane-bound protein predicted to be embedded in the membrane.	229	251	-	T	16-08-2022	-	-
Heas09984	38d3f13d5049a843a12a6a63b2e721c8	275	TMHMM	TMhelix	Region of a membrane-bound protein predicted to be embedded in the membrane.	24	46	-	T	16-08-2022	-	-
Heas09984	38d3f13d5049a843a12a6a63b2e721c8	275	TMHMM	TMhelix	Region of a membrane-bound protein predicted to be embedded in the membrane.	59	81	-	T	16-08-2022	-	-
Heas09984	38d3f13d5049a843a12a6a63b2e721c8	275	Pfam	PF01151	GNS1/SUR4 family	27	262	1.4e-57	T	16-08-2022	IPR002076	ELO family	GO:0009922|GO:0016021
Heas09984	38d3f13d5049a843a12a6a63b2e721c8	275	TMHMM	TMhelix	Region of a membrane-bound protein predicted to be embedded in the membrane.	109	131	-	T	16-08-2022	-	-
Heas09984	38d3f13d5049a843a12a6a63b2e721c8	275	TMHMM	TMhelix	Region of a membrane-bound protein predicted to be embedded in the membrane.	138	157	-	T	16-08-2022	-	-
Heas06442	cd74bd8a1e5dab6da54a25e2e4320d03	425	Gene3D	G3DSA:3.50.30.30	-	69	212	2.3e-128	T	16-08-2022	-	-
Heas06442	cd74bd8a1e5dab6da54a25e2e4320d03	425	Gene3D	G3DSA:3.40.630.10	Zn peptidases	17	410	2.3e-128	T	16-08-2022	-	-
Heas06442	cd74bd8a1e5dab6da54a25e2e4320d03	425	Pfam	PF04389	Peptidase family M28	222	410	7.8e-22	T	16-08-2022	IPR007484	Peptidase M28	-
Heas06442	cd74bd8a1e5dab6da54a25e2e4320d03	425	PANTHER	PTHR12053	PROTEASE FAMILY M28 PLASMA GLUTAMATE CARBOXYPEPTIDASE-RELATED	12	425	9.9e-169	T	16-08-2022	IPR039866	Carboxypeptidase Q	GO:0070573
Heas06442	cd74bd8a1e5dab6da54a25e2e4320d03	425	SUPERFAMILY	SSF53187	Zn-dependent exopeptidases	163	417	8e-50	T	16-08-2022	-	-
Heas03263	a02963f648456c6cc1fb526e3dd2707e	654	PANTHER	PTHR11552:SF154	FI04917P	3	627	0	T	16-08-2022	-	-
Heas03263	a02963f648456c6cc1fb526e3dd2707e	654	TMHMM	TMhelix	Region of a membrane-bound protein predicted to be embedded in the membrane.	13	35	-	T	16-08-2022	-	-
Heas03263	a02963f648456c6cc1fb526e3dd2707e	654	SUPERFAMILY	SSF54373	FAD-linked reductases, C-terminal domain	397	559	3.63e-42	T	16-08-2022	-	-
Heas03263	a02963f648456c6cc1fb526e3dd2707e	654	Pfam	PF00732	GMC oxidoreductase	57	354	2.3e-86	T	16-08-2022	IPR000172	Glucose-methanol-choline oxidoreductase, N-terminal	GO:0016614|GO:0050660
Heas03263	a02963f648456c6cc1fb526e3dd2707e	654	SUPERFAMILY	SSF51905	FAD/NAD(P)-binding domain	53	620	1.78e-84	T	16-08-2022	IPR036188	FAD/NAD(P)-binding domain superfamily	-
Heas03263	a02963f648456c6cc1fb526e3dd2707e	654	Pfam	PF05199	GMC oxidoreductase	467	610	1.2e-40	T	16-08-2022	IPR007867	Glucose-methanol-choline oxidoreductase, C-terminal	GO:0016614
Heas03263	a02963f648456c6cc1fb526e3dd2707e	654	PANTHER	PTHR11552	GLUCOSE-METHANOL-CHOLINE GMC OXIDOREDUCTASE	3	627	0	T	16-08-2022	IPR012132	Glucose-methanol-choline oxidoreductase	GO:0050660
Heas03263	a02963f648456c6cc1fb526e3dd2707e	654	PIRSF	PIRSF000137	Alcohol_oxidase	32	627	1.7e-162	T	16-08-2022	IPR012132	Glucose-methanol-choline oxidoreductase	GO:0050660
Heas03263	a02963f648456c6cc1fb526e3dd2707e	654	Gene3D	G3DSA:3.30.560.10	Glucose Oxidase, domain 3	96	554	1.2e-189	T	16-08-2022	-	-
Heas03263	a02963f648456c6cc1fb526e3dd2707e	654	ProSitePatterns	PS00623	GMC oxidoreductases signature 1.	136	159	-	T	16-08-2022	IPR000172	Glucose-methanol-choline oxidoreductase, N-terminal	GO:0016614|GO:0050660
Heas03263	a02963f648456c6cc1fb526e3dd2707e	654	ProSitePatterns	PS00624	GMC oxidoreductases signature 2.	313	327	-	T	16-08-2022	IPR000172	Glucose-methanol-choline oxidoreductase, N-terminal	GO:0016614|GO:0050660
Heas03263	a02963f648456c6cc1fb526e3dd2707e	654	Gene3D	G3DSA:3.50.50.60	-	57	616	1.2e-189	T	16-08-2022	IPR036188	FAD/NAD(P)-binding domain superfamily	-
Heas01440	ab1f07fec07055896c5b28ac3796a7d2	1005	Coils	Coil	Coil	75	95	-	T	16-08-2022	-	-
Heas01440	ab1f07fec07055896c5b28ac3796a7d2	1005	MobiDBLite	mobidb-lite	consensus disorder prediction	81	107	-	T	16-08-2022	-	-
Heas01440	ab1f07fec07055896c5b28ac3796a7d2	1005	MobiDBLite	mobidb-lite	consensus disorder prediction	505	524	-	T	16-08-2022	-	-
Heas02618	6a010cc02676f371e3d51a762d1cf2e7	745	Pfam	PF00433	Protein kinase C terminal domain	698	740	3.2e-10	T	16-08-2022	IPR017892	Protein kinase, C-terminal	GO:0004674|GO:0005524|GO:0006468
Heas02618	6a010cc02676f371e3d51a762d1cf2e7	745	CDD	cd05589	STKc_PKN	418	743	0	T	16-08-2022	-	-
Heas02618	6a010cc02676f371e3d51a762d1cf2e7	745	SUPERFAMILY	SSF49562	C2 domain (Calcium/lipid-binding domain, CaLB)	56	202	4.58e-07	T	16-08-2022	IPR035892	C2 domain superfamily	-
Heas02618	6a010cc02676f371e3d51a762d1cf2e7	745	SMART	SM00133	pkinase_C_6	678	742	4.3e-18	T	16-08-2022	IPR000961	AGC-kinase, C-terminal	GO:0004674|GO:0005524|GO:0006468
Heas02618	6a010cc02676f371e3d51a762d1cf2e7	745	ProSitePatterns	PS00107	Protein kinases ATP-binding region signature.	424	447	-	T	16-08-2022	IPR017441	Protein kinase, ATP binding site	GO:0005524
Heas02618	6a010cc02676f371e3d51a762d1cf2e7	745	Gene3D	G3DSA:1.10.510.10	Transferase(Phosphotransferase) domain 1	504	708	1.7e-129	T	16-08-2022	-	-
Heas02618	6a010cc02676f371e3d51a762d1cf2e7	745	ProSiteProfiles	PS50011	Protein kinase domain profile.	418	677	47.5376	T	16-08-2022	IPR000719	Protein kinase domain	GO:0004672|GO:0005524|GO:0006468
Heas02618	6a010cc02676f371e3d51a762d1cf2e7	745	PANTHER	PTHR24356:SF210	SERINE/THREONINE-PROTEIN KINASE N	92	745	0	T	16-08-2022	-	-
Heas02618	6a010cc02676f371e3d51a762d1cf2e7	745	Gene3D	G3DSA:3.30.200.20	Phosphorylase Kinase; domain 1	415	735	1.7e-129	T	16-08-2022	-	-
Heas02618	6a010cc02676f371e3d51a762d1cf2e7	745	ProSiteProfiles	PS51285	AGC-kinase C-terminal domain profile.	678	745	17.8033	T	16-08-2022	IPR000961	AGC-kinase, C-terminal	GO:0004674|GO:0005524|GO:0006468
Heas02618	6a010cc02676f371e3d51a762d1cf2e7	745	SMART	SM00220	serkin_6	418	677	3.7e-96	T	16-08-2022	IPR000719	Protein kinase domain	GO:0004672|GO:0005524|GO:0006468
Heas02618	6a010cc02676f371e3d51a762d1cf2e7	745	SUPERFAMILY	SSF56112	Protein kinase-like (PK-like)	415	731	7.11e-91	T	16-08-2022	IPR011009	Protein kinase-like domain superfamily	-
Heas02618	6a010cc02676f371e3d51a762d1cf2e7	745	Pfam	PF00069	Protein kinase domain	420	676	1.1e-62	T	16-08-2022	IPR000719	Protein kinase domain	GO:0004672|GO:0005524|GO:0006468
Heas02618	6a010cc02676f371e3d51a762d1cf2e7	745	PANTHER	PTHR24356	SERINE/THREONINE-PROTEIN KINASE	92	745	0	T	16-08-2022	-	-
Heas02618	6a010cc02676f371e3d51a762d1cf2e7	745	ProSitePatterns	PS00108	Serine/Threonine protein kinases active-site signature.	539	551	-	T	16-08-2022	IPR008271	Serine/threonine-protein kinase, active site	GO:0004672|GO:0006468
Heas04193	ea2e0b64bd94a9d81a8331a2f599d4ee	562	MobiDBLite	mobidb-lite	consensus disorder prediction	233	250	-	T	16-08-2022	-	-
Heas04193	ea2e0b64bd94a9d81a8331a2f599d4ee	562	MobiDBLite	mobidb-lite	consensus disorder prediction	278	353	-	T	16-08-2022	-	-
Heas04193	ea2e0b64bd94a9d81a8331a2f599d4ee	562	MobiDBLite	mobidb-lite	consensus disorder prediction	191	232	-	T	16-08-2022	-	-
Heas04193	ea2e0b64bd94a9d81a8331a2f599d4ee	562	MobiDBLite	mobidb-lite	consensus disorder prediction	301	319	-	T	16-08-2022	-	-
Heas04193	ea2e0b64bd94a9d81a8331a2f599d4ee	562	MobiDBLite	mobidb-lite	consensus disorder prediction	322	353	-	T	16-08-2022	-	-
Heas04193	ea2e0b64bd94a9d81a8331a2f599d4ee	562	MobiDBLite	mobidb-lite	consensus disorder prediction	409	427	-	T	16-08-2022	-	-
Heas04193	ea2e0b64bd94a9d81a8331a2f599d4ee	562	MobiDBLite	mobidb-lite	consensus disorder prediction	372	432	-	T	16-08-2022	-	-
Heas04193	ea2e0b64bd94a9d81a8331a2f599d4ee	562	MobiDBLite	mobidb-lite	consensus disorder prediction	47	119	-	T	16-08-2022	-	-
Heas04193	ea2e0b64bd94a9d81a8331a2f599d4ee	562	MobiDBLite	mobidb-lite	consensus disorder prediction	18	259	-	T	16-08-2022	-	-
Heas07726	876d8b9477512c6ada827c36eb60845c	364	Gene3D	G3DSA:3.30.200.20	Phosphorylase Kinase; domain 1	43	348	3.3e-137	T	16-08-2022	-	-
Heas07726	876d8b9477512c6ada827c36eb60845c	364	Gene3D	G3DSA:1.10.510.10	Transferase(Phosphotransferase) domain 1	111	341	3.3e-137	T	16-08-2022	-	-
Heas07726	876d8b9477512c6ada827c36eb60845c	364	PANTHER	PTHR24055	MITOGEN-ACTIVATED PROTEIN KINASE	41	359	1.4e-199	T	16-08-2022	-	-
Heas07726	876d8b9477512c6ada827c36eb60845c	364	ProSitePatterns	PS01351	MAP kinase signature.	62	164	-	T	16-08-2022	IPR003527	Mitogen-activated protein (MAP) kinase, conserved site	GO:0004707|GO:0005524|GO:0006468
Heas07726	876d8b9477512c6ada827c36eb60845c	364	ProSitePatterns	PS00108	Serine/Threonine protein kinases active-site signature.	148	160	-	T	16-08-2022	IPR008271	Serine/threonine-protein kinase, active site	GO:0004672|GO:0006468
Heas07726	876d8b9477512c6ada827c36eb60845c	364	PANTHER	PTHR24055:SF393	MITOGEN-ACTIVATED PROTEIN KINASE 3	41	359	1.4e-199	T	16-08-2022	-	-
Heas07726	876d8b9477512c6ada827c36eb60845c	364	PRINTS	PR01770	ERK1/2 MAP kinase signature	176	186	1.2e-24	T	16-08-2022	IPR008349	Mitogen-activated protein (MAP) kinase, ERK1/2	GO:0004707|GO:0005524|GO:0006468
Heas07726	876d8b9477512c6ada827c36eb60845c	364	PRINTS	PR01770	ERK1/2 MAP kinase signature	121	130	1.2e-24	T	16-08-2022	IPR008349	Mitogen-activated protein (MAP) kinase, ERK1/2	GO:0004707|GO:0005524|GO:0006468
Heas07726	876d8b9477512c6ada827c36eb60845c	364	PRINTS	PR01770	ERK1/2 MAP kinase signature	316	326	1.2e-24	T	16-08-2022	IPR008349	Mitogen-activated protein (MAP) kinase, ERK1/2	GO:0004707|GO:0005524|GO:0006468
Heas07726	876d8b9477512c6ada827c36eb60845c	364	PRINTS	PR01770	ERK1/2 MAP kinase signature	234	245	1.2e-24	T	16-08-2022	IPR008349	Mitogen-activated protein (MAP) kinase, ERK1/2	GO:0004707|GO:0005524|GO:0006468
Heas07726	876d8b9477512c6ada827c36eb60845c	364	PRINTS	PR01770	ERK1/2 MAP kinase signature	255	265	1.2e-24	T	16-08-2022	IPR008349	Mitogen-activated protein (MAP) kinase, ERK1/2	GO:0004707|GO:0005524|GO:0006468
Heas07726	876d8b9477512c6ada827c36eb60845c	364	SMART	SM00220	serkin_6	34	316	1.6e-78	T	16-08-2022	IPR000719	Protein kinase domain	GO:0004672|GO:0005524|GO:0006468
Heas07726	876d8b9477512c6ada827c36eb60845c	364	SUPERFAMILY	SSF56112	Protein kinase-like (PK-like)	43	325	1.89e-87	T	16-08-2022	IPR011009	Protein kinase-like domain superfamily	-
Heas07726	876d8b9477512c6ada827c36eb60845c	364	CDD	cd07849	STKc_ERK1_2_like	44	355	0	T	16-08-2022	-	-
Heas07726	876d8b9477512c6ada827c36eb60845c	364	Pfam	PF00069	Protein kinase domain	42	316	9.1e-64	T	16-08-2022	IPR000719	Protein kinase domain	GO:0004672|GO:0005524|GO:0006468
[truncated: 188,430 more rows]

## Sheet: S4
Table S4 The positive selection genes in H. assimilis.
[truncated: 15 more rows]

## Sheet: S5
Table S5 GO enrichment for expansion gene families in H. assimilis.
[truncated: 279 more rows]

## Sheet: S6
Table S6 KEGG enrichment for expansion gene families in H. assimilis.
[truncated: 43 more rows]

[truncated: 1 more sheets: S7]
